# Supplementary material for: PROTECT: Protein circadian time prediction using unsupervised learning
Source: iScience. 2025 Sep 22;28(10):113605. doi: 10.1016/j.isci.2025.113605 (PMC12539262; doi:10.1016/j.isci.2025.113605)
Supplement: Data S1. Spreadsheet of rhythmic proteins identified in individual datasets and shared across tissues, regions and species [file mmc2.xlsx]

## Sheet: All Datasets
DLFPC	PC	TC	cartillage	humanblood	otauri_rhyth_annotated	pnas	qiangu	robles	urine	wang
0	2A5E	0	1433F	41.0	30S ribosomal protein S15	0610011F06Rik	ARK2N	Abca6	A1BG	2A5A
AAK1	2A5G	A2M	1433S	AGR2	30S ribosomal protein S16, chloroplastic	4921530L21Rik	Aacs	Abcc2	A2M	2A5E
AARS	2AAB	AAK1	1433T	AIF1	4-hydroxy-3-methylbut-2-en-1-yl diphosphate synthase, bacterial-type	5033411D12Rik	Abat Gabat	Afg3l2	ABCB1	2ABA
ABAT	2ABG	AARS	3HIDH	ALK-1	40S ribosomal protein S12	9030617O03Rik	Abcb8 Mitosur	Anp32e	ABCB4	3BHS5
ABCD3	3HIDH	AASDHPPT	4F2	AMPK a2b2g1	4a-hydroxytetrahydrobiopterin dehydratase (EC 4.2.1.96)	A2ld1	Abcd3 Pmp70 Pxmp1	Anpep	ABHD14B	3BHS7
ABHD10	6PGD	ABAT	A0A077S2U6	ASM3A	50S ribosomal protein L31	Aadac	Abhd10	Arf5	ACAT1	3HAO
ABHD11	6PGL	ABCD3	A0A087WPM5	Activin A	50S ribosomal protein L35	Aamp	Ablim2	Asgr1	ACE	5MP1
ABHD12	AB17A	ABHD11	A0A087WR57	Albumin	6-phosphogluconate dehydrogenase, decarboxylating (EC 1.1.1.44)	Aass	Acaca Acac Gm738	Asgr2	ACE2	5MP2
ABHD14B	ABL2	ABHD12	A0A087WRJ2	Angiopoietin-1	60S ribosomal protein L7a	Abca6	Acad10	Cacybp	ACO1	6PGD
ABHD16A	ACBD5	ABHD16A	A0A087WRM0	Apo D	AP-3 complex subunit delta	Abcb11	Acbd6	Calm1;Calml3	ACO2	A1AT3
ABI1	ACOT8	ABI1	A0A087WRY3	Aurora kinase A	ATP phosphoribosyltransferase (EC 2.4.2.17)	Abcb7	Acot1 Cte1	Ces2c	ACP2	A2A4A6
ABI2	ACS2L	ABI2	A0A087WS46	B7-H1	ATPase, F1 complex, OSCP/delta subunit	Abcc2	Acp1	Cgn	ACTA1	A2A547
ABLIM1	ACSF2	ABLIM1	A0A0A0MQ76	B7-H2	Acyl-CoA dehydrogenase/oxidase C-terminal	Abcf1	Acss2 Acas2 Acecs1	Clic1	ACTA2	A2A6Z8
ABLIM2	ACTA	ABLIM2	A0A0A6YVT1	BAFF Receptor	Adenosylhomocysteinase (EC 3.13.2.1)	Abcf2	Acss3	Csde1	ACTB	A2A839
ABR	ACTN1	ABR	A0A0A6YWF5	BARK1	Adenylosuccinate lyase (ASL) (EC 4.3.2.2) (Adenylosuccinase)	Abcf3	Adh1 Adh-1	Cyp1a2	ACTC1	A2AFQ9
ABRACL	ACTZ	ABRACL	A0A0G2JDV8	BASI	Alcohol dehydrogenase superfamily, zinc-type	Abhd11	Adissp	Cyp2a12	ACTG1	A2AJL4
ACAA1	ACY2	ACAA1	A0A0G2JDW2	BCAM	Aldehyde dehydrogenase, C-terminal	Abhd6	Agmo Tmem195	Cyp2a5	ACTG2	A2AKN8
ACAA2	ADA10	ACACA	A0A0G2JEA9	BLC	Aminomethyltransferase (EC 2.1.2.10) (Glycine cleavage system T protein)	Ablim1	Agpat1	Cyp2e1	ACTN1	A2ALR9
ACACA	ADCY1	ACAD9	A0A0G2JF64	BPI	Annexin	Acaa1a	Ahdc1	Cyp3a11	ACTN2	A2AMW0
ACAD8	ADK	ACADM	A0A0G2JG00	BSP	Armadillo-type fold	Acaa1b	Aif1 Iba1	Cyp51;Cyp51a1	ACTN4	A2AMY5
ACAD9	ADPPT	ACADVL	A0A0G2JGD2	BTK	Beta-lactamase-like	Acaa2	Ak1	Ddx5	ACTR2	A2AP88
ACADM	ADT1	ACAT1	A0A0G2JGI9	Bone proteoglycan II	Caltractin (Centrin)	Acad8	Akr1c13	Dnajb1	ACTR3	A2AQA9
ACADSB	AGM1	ACIN1	A0A0J9YTY0	C3a	Cell division protein FtsZ, C-terminal	Acad9	Akr1c6 Hsd17b5	Dnajb4	ACY1	A2AQR4
ACADVL	AKAP2	ACLY	A0A0J9YUM4	C3adesArg	Chlorophyll a-b binding protein, chloroplastic	Acads	Alas1	Eed	ADH5	A2ART0
ACAT1	AKAP5	ACO1	A0A0N4SV32	C4b	Cobalamin (Vitamin B12) biosynthesis CobW-like,C-terminal	Acat3	Alb Alb-1 Alb1	Ephx1	AGRN	A2AS54
ACAT2	AL3A2	ACO2	A0A0N4SVB8	CAPG	Concanavalin A-like lectin/glucanase, subgroup	Acbd5	Aldh18a1 P5cs Pycs	Fam107b	AGT	A2ATN9
ACBD7	AL9A1	ACOT13	A0A0R3P9C8	CDC37	Cytochrome c peroxidase, mitochondrial (EC 1.11.1.11) (EC 1.11.1.5)	Acmsd	Aldh1a3 Aldh6 Raldh3	Fth1	AHCY	A2BE93
ACLY	ALDOC	ACOT7	A0A0R4IZW5	CK-BB	D-cysteine desulfhydrase	Aco1	Aldh1a7 Aldh-pb	Gc	AHNAK	A2BFF8
ACO1	ANLN	ACP1	A0A0R4IZX2	CK2-A1:B	D-lactate dehydrogenase (cytochrome) (EC 1.1.2.4)	Acox1	Aldob Aldo2	Gjb2	AKR1A1	A2BHN6
ACO2	ANS1B	ACSBG1	A0A0R4J001	CK2-A2:B	DNA-directed RNA polymerase subunit beta (EC 2.7.7.6)	Acox2	Aldoc Aldo3 Scrg2	Gm11275;Hist1h4a;Hist2h4;OTTMUSG00000000446	AKR1B1	A2CF80
ACOT13	ANXA5	ACSL3	A0A0R4J050	CO8A1	Dihydrolipoyl dehydrogenase (EC 1.8.1.4)	Acox3	Alg5	Gpcpd1	AKR1C1	A6PWC3
ACOT2	AOFB	ACSL6	A0A0R4J086	COX-2	Dimeric alpha-beta barrel	Acsl1	Als2cl	Grpel1	AKR1C3	A8DUK4
ACOT7	AP2A1	ACSS1	A0A0R4J097	CRP	Elongation factor G, chloroplastic (cEF-G)	Acsl4	Alyref Aly Ref1 Refbp1 THOC4	Gulo	AKR7A2	AADAT
ACOT9	AP2B1	ACSS3	A0A0R4J0B4	CRTAM	Eukaryotic porin/Tom40	Acsm3	Anapc7 Apc7	Herc4	AKR7A3	AAKG1
ACOX1	AP2M1	ACTG1	A0A0R4J0I1	CSK	FAS1 domain	Ada	Angptl4 Farp Fiaf Ng27	Hmgcs1	ALDH1A1	AASS
ACP1	AP3D1	ACTN1	A0A0R4J0T4	CTAP-III	Fatty acid desaturase, type 2	Adh4	Ankrd2 Arpp	Hnrnpul2	ALDH1L1	AATF
ACSF3	APBB1	ACTN2	A0A0R4J142	CTGF	Ferredoxin--nitrite reductase, chloroplastic (EC 1.7.7.1)	Adhfe1	Ankrd54 Liar	Idi1	ALDH9A1	AATM
ACSL6	APLP1	ACTN4	A0A0R4J2B2	CYTD	Ferritin (EC 1.16.3.1)	Adi1	Ano8 Kiaa1623 Tmem16h	Igh-3;Ighg	ALDOA	ABCA6
ACSS1	ARC	ACTR10	A0A0U1RNV1	CYTN	Forkhead-associated (FHA) domain	Adssl1	Anxa1 Anx1 Lpc-1 Lpc1	Kng1	ALDOB	ABCF2
ACSS3	ARF4	ACTR2	A0A0U1RPJ7	CYTT	Glucose-1-phosphate adenylyltransferase (EC 2.7.7.27) (ADP-glucose pyrophosphorylase)	Afg3l2	Ap5b1 Gm962	Lrpprc	AMBP	ABHD6
ACTB	ARF6	ACTR3B	A0A0U1RPX3	CaMKK alpha	Glyceraldehyde-3-phosphate dehydrogenase (EC 1.2.1.-)	Afmid	Apaf1	Mocs2	AMY1A	ABL1
ACTG1	ARFG1	ADAM23	A0A0U1RQ55	Cadherin-2	Glycine cleavage system P protein (EC 1.4.4.2)	Agfg2	Apc	Ndrg2	AMY1B	ABRX2
ACTN1	ARL2	ADAP1	A0A140LHA2	Calcineurin	GrpE protein homolog	Agk	Apmap	Ndufv1	AMY1C	ACADL
ACTN2	ARL6	ADD1	A0A140LHY2	Calcineurin B a	HAD hydrolase, subfamily IA	Agl	Apoa1	Pah	AMY2A	ACADM
ACTN4	ASTN1	ADD2	A0A140LIZ5	Carbonic anhydrase I	Heat shock protein 70 family	Agmat	Apob	Pdcd4	AMY2B	ACADS
ACTR10	AT2B1	ADD3	A1AT2	Carbonic anhydrase XIII	Heat shock protein DnaJ, cysteine-rich domain	Agt	Apoc2	Pon1	ANGPTL2	ACADV
ACTR1A	AT2B2	ADK	A1AT3	Caspase-10	Histidine kinase-like ATPase, ATP-binding domain	Agxt2l1	Aqp1	Por	ANPEP	ACD
ACTR2	AT2B3	ADSS	A1AT4	Catalase	Histone H2A	Ahcyl1	Aqp7	Rab1;Rab1A	ANXA1	ACD10
ACTR3	AT2B4	AFG3L2	A1AT5	Chk2	Immunoglobulin-like fold	Aifm1	Arf5	Sacm1l	ANXA2	ACDSB
ACYP2	AT8A1	AGAP1	A1E5L0	Coagulation Factor VII	Large ribosomal subunit protein uL3c	Aifm2	Arg1	Serpinf2	ANXA3	ACNT1
ADAM10	ATAD1	AGAP2	A1L3B8	Cofilin-1	Large ribosomal subunit protein uL4c (50S ribosomal protein L4, chloroplastic)	Aimp1	Arhgap29	Slc1a2	ANXA4	ACO13
ADAM11	ATLA2	AGAP3	A2A547	Contactin-5	Leucine aminopeptidase/peptidase B	Aimp2	Arhgap32 Grit Kiaa0712 Rics	Slc4a1	ANXA6	ACON
ADAM22	ATLA3	AGFG1	A2A6U3	Cyclophilin F	Malate/L-lactate dehydrogenase	Ak2	Arhgef28 Kiaa1998 Rgnef Rhoip2 Rip2	Slc7a2	AOC1	ACOX1
ADAP1	ATP5H	AGL	A2A8E2	Cystatin-S	Mechanosensitive ion channel MscS,transmembrane-2	Ak3	Arid4b Sap180	Sqrdl	APOA1	ACOX2
ADD2	ATPA	AHCY	A2A983	Cytochrome P450 3A4	Metalloenzyme, LuxS/M16 peptidase-like	Akr1c14	Arl2bp Bart Bart1	Tat	APOA4	ACPH
ADD3	ATPF1	AHCYL1	A2A9X5	Cytochrome c	Methylthioribose-1-phosphate isomerase (M1Pi) (MTR-1-P isomerase) (EC 5.3.1.23) (S-methyl-5-thioribose-1-phosphate isomerase) (Translation initiation factor eIF-2B subunit alpha/beta/delta-like protein)	Akr1c6	Armc10	Thrap3	APOC3	ACSF2
ADH5	ATPO	AHCYL2	A2ACG7	DBNL	Mg-protoporphyrin IX chelatase (EC 6.6.1.1)	Akr7a2	Armc2	Thrsp	APOD	ACSL1
ADK	BACH	AHNAK	A2ACT7	DLL4	Moybdenum cofactor oxidoreductase, dimerisation	Alas1	Asb13	Upf1	APOE	ACSL4
ADPRHL2	BCAS1	AIFM1	A2AEC2	DPP2	NAD(P)-binding domain	Aldh1b1	Aspg	Vim	AQP1	ACSM1
ADRBK1	BCKD	AIMP1	A2AFJ1	DRG-1	NAD-dependent epimerase/dehydratase	Aldh1l1	Atg101	Xrcc6	AQP2	ACSM3
ADRM1	BCR	AIP	A2AKH9	ERP29	NADH-quinone oxidoreductase, chain G, C-terminal	Aldh5a1	Atg4c Apg4c Autl3		ARF1	ACSM5
ADSS	BIN1	AK3	A2AKI5	ETHE1	Peptidyl-prolyl cis-trans isomerase (PPIase) (EC 5.2.1.8)	Aldh6a1	Atg9a Apg9l1		ARF3	ACTBL
AFG3L2	BRAF	AK5	A2AL12	Endoglin	Phosphoglycerate kinase (EC 2.7.2.3)	Amacr	Atp1a3		ARF4	ACTC
AGAP1	BSN	AKAP12	A2ALF0	EphB4	Photosystem I PsaH, reaction centre subunit VI	Ankfy1	Atp2a2		ARF6	ACTG
AGAP2	C1QB	AKR1B1	A2AMC3	Esterase D	Photosystem I reaction center subunit II, chloroplastic	Ankrd40	Atp2b2 Pmca2		ARHGDIA	ACTN4
AGAP3	C2C2L	AKT3	A2AN96	FABPE	Phytoene dehydrogenase (EC 1.3.5.5)	Anxa7	Atp4b		ARPC2	ACYP1
AGFG1	CA198	ALAD	A2AQB2	FER	Polyadenylate-binding protein (PABP)	Ap1g1	Atp8a2		ARSA	ADAP2
AGK	CA2D2	ALB	A2AQE4	FGF-18	Polyprenyl synthetase	Ap1m1	Aup1		ARSF	ADDA
AGL	CA2D3	ALDH1A1	A2ARF6	FGF-19	Protein translocase subunit SecA	Ap2b1	Axin1 Axin Fu		ASS1	ADDG
AHCY	CAC1A	ALDH1B1	A2AU61	FUT5	Pyridoxal phosphate-dependent transferase, major region, subdomain 2	Api5	Azgp1		ATP1A1	ADH4
AHCYL1	CACB3	ALDH2	A2AUR7	FYN	RNA helicase (EC 3.6.4.13)	Apmap	Basp1 Nap22		ATP1B1	ADT2
AHCYL2	CACB4	ALDH5A1	A2AW05	Fas ligand, soluble	Rhodanese-like domain	Apoa1bp	Baz1b Wbscr9 Wstf		ATP5A1	AF9
AHNAK	CADM3	ALDH6A1	A2BE93	Ferritin	Ribosomal protein	Apoa2	Bcas1 Nabc1		ATP5B	AFAD
AHNAK2	CAH2	ALDH7A1	A2BFF8	Fibronectin	Ribosomal protein L11	Apob	Bcat1 Eca39		ATP6AP2	AGFG1
AHSA1	CALU	ALDH9A1	A2BIN1	GCP-2	Ribosomal protein L24	Apoe	Bckdha		ATP6V1A	AGFG2
AIFM1	CAMP2	ALDOA	A2RSB1	GDF-11	Ribosomal protein L27	Apol9a	Bcl2l1 Bcl2l Bclx		ATRN	AGT1
AIMP1	CAMP3	ALDOC	A2RSS6	GM-CSF	Ribosomal protein L30, ferredoxin-like fold domain	Arf4	Bcl7a		B2M	AGT2
AIP	CAP2	AMER2	A2RSV8	GOT1	Ribosomal protein S17e, conserved site	Arhgap35	Bcl9l B9l		B3GNT1	AKTS1
AK1	CAPZB	AMPD2	A2RTA0	GPVI	Ribosomal protein S19e	Arhgdia	Bhmt		B4GALT1	AL1B1
AK3	CATA	AMPH	A2RTI3	GSTA3	RmlC-like jelly roll fold	Arhgef1	Bid		BCAM	AL4A1
AK4	CATZ	ANK2	A4	Glucagon	Sad1/UNC-like, C-terminal	Arhgef12	Bin1 Amphl Sh3p9		BDH2	AL7A1
AK5	CAZA1	ANK3	A5GZX3	Glucocorticoid receptor	Serine hydroxymethyltransferase (EC 2.1.2.1)	Arl1	Bltp3b Kiaa0701 Ship164 Uhrf1bp1l		BGN	ALAT2
AKAP12	CAZA2	ANKMY2	A6H6K1	Glutathione S-transferase Pi	Tetratricopeptide repeat	Arl3	Bmp2k Bike		BHMT	ALDH2
AKR1A1	CBPM	ANKS1B	A6PWZ2	Gro-b/g	ThiJ/PfpI	Arl6ip1	Bnip3 Nip3		BHMT2	ALR
AKR1B1	CC136	ANP32A	A7VMV2	HCG	Threonine dehydratase, catabolic	Arpc1b	Bod1 Fam44b		BLVRB	AMACR
AKR1C3	CD38	ANP32E	A8DUK4	HDGR2	Translation elongation factor P/YeiP, central	Arsb	Bop1 Kiaa0124		BROX	AMERL
AKR7A2	CD5R1	ANXA5	A8IP69	HIPK3	Translation elongation/initiation factor/Ribosomal, beta-barrel	Asah1	Bpgm		BTD	ANGE2
AKT3	CD81	ANXA6	A8Y5E9	HMG-1	Twin-arginine translocation pathway, signal sequence	Ascc2	Bpnt2 Impa3 Impad1		C19orf77	ANK3
ALAD	CD82	AP1G1	AATC	HPG-	Uncharacterized protein	Asl	Brd9		C1RL	ANM9
ALCAM	CD9	AP1M1	ACADM	Haptoglobin, Mixed Type	Unnamed product	Aspa	Brpf1		C3	ANT3
ALDH1A1	CDC37	AP2A1	ACADS	Hemoglobin	Zinc finger C2H2-type/integrase DNA-binding domain	Ass1	Bst2		C4A	ANXA2
ALDH1L1	CE170	AP2A2	ACADV	Hemopexin	adenylate kinase (EC 2.7.4.3)	Asun;4933424B01Rik	Btbd1 Gsrp		C4B	ANXA7
ALDH2	CELF2	AP2B1	ACDSB	Histone H1.2	formate--tetrahydrofolate ligase (EC 6.3.4.3)	Atad1	Bud23 Wbscr22		C4B_2	AP1G1
ALDH3A2	CF136	AP2M1	ACOT1	Histone H2A.z	fructose-bisphosphatase (EC 3.1.3.11) (D-fructose-1,6-bisphosphate 1-phosphohydrolase)	Atad3;Atad3a	C1qb		C9	AP2A1
ALDH5A1	CH10	AP2S1	ACOT9	IDE	fructose-bisphosphate aldolase (EC 4.1.2.13)	Atg7	C1rl C1rlp		CA2	AP2A2
ALDH6A1	CHM2B	AP3B2	ACTBL	IF4G2	geranylgeranyl diphosphate reductase (EC 1.3.1.83) (Geranylgeranyl reductase)	Atl3	C9		CAPG	AP2B1
ALDH7A1	CHMP5	AP3D1	ACTN2	IFN-g R1	glutamate synthase (ferredoxin) (EC 1.4.7.1)	Atox1	Ca14 Car14 Catm		CAPN7	AP3B1
ALDOA	CHP3	AP3M2	ACTN3	IGF-I	glutamate-5-semialdehyde dehydrogenase (EC 1.2.1.41)	Atp11c	Ca3 Car3		CAPZB	AP3D1
ALDOC	CISD1	AP3S1	ACYP2	IGFBP-1	glycine--tRNA ligase (EC 6.1.1.14) (Diadenosine tetraphosphate synthetase)	Atp1b3	Cadm3 Igsf4b Necl1 Syncam3 Tsll1		CCT2	APC4
ALYREF	CKAP4	APBB1	ADK	IGFBP-2	hydroxymethylbilane synthase (EC 2.5.1.61) (Hydroxymethylbilane synthase)	Atp2a2	Cadm4 Igsf4c Necl4 Tsll2		CCT3	APEX1
AMER2	CLCB	APEX1	ADPGK	IGFBP-5	magnesium-protoporphyrin IX monomethyl ester (oxidative) cyclase (EC 1.14.13.81)	Atp5f1	Capg Mbh1		CD44	APEX2
AMPD2	CLCN4	API5	ADT1	IGFBP-6	monodehydroascorbate reductase (NADH) (EC 1.6.5.4)	Atp5h;Gm10250	Cbr3		CEL	APLF
AMPH	CLDN1	APLP1	AEBP1	IL-1 R4	phosphoglucomutase (alpha-D-glucose-1,6-bisphosphate-dependent) (EC 5.4.2.2) (Glucose phosphomutase)	Atp5i;Atp5k	Ccdc137		CETP	APMAP
ANK1	CLIC4	APOA1	AGO2	IL-16	phosphopyruvate hydratase (EC 4.2.1.11)	Atp5j2	Ccdc85c		CFB	APOA4
ANK2	CLMN	APOD	AHSA1	IL-17 RC	signal-recognition-particle GTPase (EC 3.6.5.4)	Atp5l	Ccdc91 Ggabp		CFD	AR6P1
ANK3	CMC2	APOL2	AIMP1	IMDH1		Atp5o	Ccdc9b		CFI	ARF6
ANKFY1	CN37	APOO	AKAP9	ING1		Atp6v0c	Ccnk		CHMP1B	ARFP1
ANKS1B	CNPY2	APP	AL3A1	IgD		Atp6v0d1	Cd109		CHMP4B	ARHG1
ANLN	CNPY3	APPL1	AL7A1	Integrin a1b1		Atp6v1b2	Cd274 B7h1 Pdcd1l1 Pdcd1lg1 Pdl1		CHMP5	ARHGC
ANP32A	CNTN5	ARF3	AL9A1	KPCT		Atp6v1e1	Cd302 Clec13a		CKB	ARI2
ANP32E	CNTP1	ARF5	ALDOC	Keratin 18		Atp6v1g1	Cd44 Ly-24		CLEC3B	ARK72
ANXA11	COA3	ARF6	AMPL	Ku70		Atp6v1h	Cd47		CLTC	AROS
ANXA2	COF2	ARFGAP1	AN32B	LAG-3		Atxn10	Cd5l Aim Api6		CLU	ARPC4
ANXA3	COTL1	ARFGEF2	ANGL7	LDH-H 1		Atxn2	Cd81 Tapa1		CMBL	ARRB1
ANXA4	COX2	ARHGAP1	ANGT	LEAP-1		Auh	Cd99l2 Mic2l1		CNDP2	ASAH1
ANXA5	COX6C	ARHGAP26	ANXA3	LIN7B		Azgp1	Cda Cdd		CNP	ASB3
ANXA6	CP062	ARHGAP35	ANXA6	LRIG3		BC029214	Cdc5l Kiaa0432		COL15A1	ASB7
AP1G1	CPEB4	ARHGAP44	AOFB	LY86		Bag3	Cdk2ap1 Cdkap1 Doc1		COL18A1	ATE1
AP1M1	CPLX1	ARHGDIA	AP1G1	LYN		Bcap31	Cdk7 Cak Cdkn7 Crk4 Mo15 Mpk-7		COL6A1	ATOX1
AP1S1	CPLX2	ARHGDIB	AP2A2	LYNB		Bcar1	Cdo1		COL6A3	ATPA
AP2A1	CPNE2	ARHGEF11	API5	Leptin		Bckdha	Cend1 Bm88		COX7A2	ATPB
AP2A2	CPNS1	ARHGEF2	APLP2	Luteinizing hormone		Bckdhb	Cep131 Az1 Azi Azi1		CP	ATPO
AP2B1	CPPED	ARHGEF7	APOC1	MAPK14		Bhmt	Cep43 Fgfr1op		CPM	ATX1L
AP2M1	CRNS1	ARHGEF9	APOH	MAPKAPK3		Bola1	Cept1		CPN2	ATX2
AP2S1	CRYAB	ARL6IP5	AQP1	MEK1		Bola2	Cers2 Lass2 Trh3		CPNE3	B0R058
AP3B2	CRYL1	ARL8A	ARHG1	METAP1		Bola3	Ces1f CesML1		CPQ	B0R091
AP3D1	CSK21	ARMC10	ARHL2	MFGM		Bpnt1	Ces2e Ces5		CPVL	B1ARD1
AP3M2	CSK22	ARPC1A	ARK72	MICA		Brap	Ces3a Es31		CRNN	B1ASA5
AP3S1	CSKI1	ARPC2	ARLY	MIP-3b		Brcc3	Cfi If		CRYAB	B1ASM0
APBA1	CSPG2	ARPC3	ARPC2	MK01		Bub3	Cfl2		CRYL1	B1ATP7
APBB1	CSRP1	ARPC4	ARPC3	MK08		C11orf54	Cfp Pfc		CSPG4	B1ATY9
APEH	CSTN2	ARPC5L	ARPC5	MK11		C1ra;C1rb	Champ1 D8Ertd457e Kiaa1802 Zfp828 Znf828		CST3	B1AU25
APEX1	CTL1	ARPP19	ARPIN	MMP-13		C3	Chchd4 Mia40		CSTB	B1AU76
APMAP	CTND1	ARRB1	ASGL1	MMP-14		C5	Chchd7		CTSA	B1AUF1
APOL2	CTRO	ASAH1	AT1A1	MMP-7		C6	Chd2		CTSC	B1AUN3
APOO	D6REX3	ASAP1	AT2A1	MMP-8		C8a	Chd4		CTSH	B1AX78
APP	DAAM2	ATAD1	AT2A2	MMP-9		Ca3	Chdh		CUBN	B2FDF6
APPL1	DAB2P	ATAD3A	AT2B1	MP2K4		Ca5a	Chpt1 Cpt1 Dn4		CXCL12	B2KFM4
AQP4	DAPK1	ATAT1	AT2B4	Midkine		Ca8	Ciao3 Narfl		DAK	B2RRI2
ARCN1	DC1I2	ATCAY	ATL1	Moesin		Cab39	Cidea		DCXR	B2RUQ2
ARF3	DCAF7	ATL1	ATOX1	Myoglobin		Calu	Ckmt1		DDAH2	B7FAU9
ARF4	DCE2	ATP1A1	ATP5I	NAGK		Cand1	Clec16a Kiaa0350		DDC	B7ZCM0
ARF5	DGKB	ATP1A2	ATPB	NANOG		Capn1	Clec1a		DNASE1	B7ZDF7
ARFGAP2	DGKE	ATP1A3	AUGN	NAP-2		Capza2	Clock		DPEP1	B7ZMU0
ARHGAP35	DGKQ	ATP1B1	B0R029	NCC27		Car1;Ca1	Cnn1		DPP4	B8JJN0
ARHGDIA	DHE3	ATP1B2	B0R091	NDP kinase B		Cars2	Cnp Cnp1		DPP7	B9EI21
ARHGDIB	DHRS4	ATP2A2	B1ARW4	NRP1		Cat	Cnrip1		DSTN	BAAT
ARHGEF2	DIRA2	ATP2B1	B1AT36	NSF1C		Cbs	Cog8 MNCb-5704		DYNC1H1	BACH
ARL2	DJC11	ATP2B2	B1AT92	OLR1		Ccdc25	Col14a1		EEF2	BACH1
ARL3	DLDH	ATP2B3	B1ATS4	ON		Ccdc47	Col1a2 Cola2		EFEMP1	BAF
ARL6IP5	DLGP1	ATP2B4	B1AU25	Olfactomedin-4		Cd302	Col28a1 Col28		EGF	BAHC1
ARL8B	DLGP3	ATP5A1	B1AY86	PAFAH		Cdc42	Col5a2		EHD1	BAHD1
ARMC10	DLRB1	ATP5B	B2MG	PAI-1		Cdv3	Colec12 Clp1 Srcl		EHD3	BANP
ARMCX3	DNJA3	ATP5C1	B2RQA5	PAK6		Celf1	Commd8		EHD4	BBX
ARPC1A	DOC10	ATP5D	B2RR26	PARC		Cers2;Lass2	Commd9		EIF4A1	BCD1
ARPC2	DOCK1	ATP5F1	B2RRX1	PBEF		Ces1b	Coq6		EIF4A2	BCL7C
ARPC3	DOCK4	ATP5H	B2RSC8	PCSK9		Ces1e	Coq9		ENO1	BCORL
ARPC4	DOCK5	ATP5J	B2RTB0	PDGF-BB		Ces3b	Coro1a Coro1		ENPEP	BDH
ARPC5	DOCK9	ATP5J2	B2RTL6	PDK1		Cfh	Cox15		EPS8	BDP1
ARPC5L	DPP3	ATP5O	B2RTM0	PDPK1		Cgn	Cox20 Fam36a		EPS8L2	BEND7
ARPP19	DPP6	ATP6AP1	B2RUC7	PF-4		Cgnl1	Cox7a2 Cox7a3 Cox7al		EVPL	BGH3
ASAH1	DPYL1	ATP6AP2	B2RV73	PGRP-S		Chchd3	Cox7a2l Cox7rp Scaf1 Silg81		EZR	BHE40
ASNA1	DPYL4	ATP6V0A1	B2RVP5	PH		Chdh	Cpa3		FAM151A	BIEA
ASPA	DRG2	ATP6V0D1	B2RXX9	PHI		Chmp3	Cr1l Crry Cry		FBP1	BIP
ASRGL1	DX39A	ATP6V0D2	B4GN3	PKB a/b/g		Chmp7	Creg1 Creg		FBP2	BODG
ASS1	DX39B	ATP6V1A	B8JJG7	PKC-A		Ciao1	Cript		FGA	BORG5
ATAD1	DYHC1	ATP6V1B2	B9EJX8	PKC-B-II		Ciapin1	Crls1		FGB	BPHL
ATAD3A	DYL2	ATP6V1C1	BACH	PKC-Z		Cisd1	Crtc2 Torc2		FGG	BRAP
ATAT1	DYN1	ATP6V1D	BAF	PPase		Cisd2	Cryab Crya2		FGL2	BT3L4
ATG3	DYN2	ATP6V1E1	BAG3	PSA2		Ckap5	Csnk1d Hckid		FTCD	BTG4
ATG7	DYN3	ATP6V1F	BAX	PTN		Clpb	Csnk1e		FUCA1	BYST
ATIC	E41L1	ATP6V1G2	BGLR	PTP-1B		Clpp	Cyba		GAA	C19L1
ATL1	E41L2	ATP6V1H	BIEA	PTP-1C		Clpx	Cybc1 Eros		GANAB	C1TC
ATOX1	ECH1	ATP8A1	BLMH	PYY		Cltc	Cyc1		GAPDH	CA050
ATP12A	ECI1	ATP9A	BMP8A	Protein C		Clu	Cyp1a1 Cyp1a-1		GAS6	CAH1
ATP1A1	EEA1	ATPIF1	BPHL	Protein disulfide isomerase A3		Clybl	Cyp2b10 Cyp2b-10 Cyp2b20		GATM	CAH2
ATP1A2	EF1A1	AUH	BPIB1	Proteinase-3		Cmah	Cyp2e1 Cyp2e Cyp2e-1		GDI2	CAMP3
ATP1A3	EFHD2	AVL9	BPNT1	RAN		Cmbl	Cyp2f2 Cyp2f-2		GGT1	CAN8
ATP1B2	EFR3A	BAG3	BSN	RANTES		Cml2	Cyth4 Pscd4		GGT2	CAND1
ATP1B3	EGLN1	BAIAP2	BTD	RAP		Cnn2	Cyyr1		GLB1	CAPR1
ATP2A2	EHD1	BASP1	BTF3	RBP		Cnpy2	D6Wsu163e		GLUD1	CATA
ATP2B1	EHD3	BCAN	BZW1	RPS6KA3		Cnpy3	Dap		GLUD2	CATD
ATP2B2	EHD4	BCAP29	C1QA	RSPO2		Cobll1	Dbndd2 D2Bwg0891e		GNA13	CATF
ATP2B4	ELMD1	BCAP31	C1QB	SAA		Cog5	Dbr1		GNAI2	CATL1
ATP5A1	ELMO1	BCAS1	C1QBP	SHP-2		Cog7	Dcaf6 Iqwd1		GNAI3	CAVN1
ATP5B	ENDD1	BCKDHA	C1QC	SLAF7		Col6a1	Dcn		GNAS	CAVN2
ATP5C1	ENOG	BCL2L13	C1TC	SORC2		Col6a2	Ddx47		GNB1	CAZA2
ATP5D	ENOPH	BCLAF1	C1TM	SRCN1		Col6a3	Ddx49		GNB2	CB042
ATP5E	ENPL	BCS1L	CA2D1	STRATIFIN		Commd3	Ddx54		GNB4	CBR1
ATP5F1	ENPP2	BDH1	CAB39	Semaphorin-6A		Copa	Dennd2d		GNG12	CC117
ATP5I	ENPP6	BDH2	CAB45	Siglec-3		Copb2	Dgat1 Dgat		GOT1	CC174
ATP5J	ENSA	BIN1	CAD13	Sonic Hedgehog		Copg1;Copg	Dgat2		GOT2	CCD82
ATP5J2	EPHA4	BLVRA	CAH1	Sorting nexin 4		Copg2	Dgke		GPD1	CCD86
ATP5L	EPHB1	BPNT1	CAH2	TBP		Cops3	Dhcr7		GPRC5A	CCD97
ATP5O	EPIPL	BRAF	CAH8	TECK		Coq9	Dhfr		GPRC5B	CD48
ATP5S	EPMIP	BRK1	CALL3	TGM3		Coro1c	Dhrsx Pscad		GPRC5C	CDC42
ATP6AP1	EPS15	BRSK1	CALM	TIMP-2		Coro7	Dhx58 D11lgp2e Lgp2		GPX3	CDK8
ATP6V0A1	ERC2	BSCL2	CAND1	TIMP-3		Cox4i1	Dimt1 Dimt1l		GRHPR	CDT1
ATP6V0D1	ERF3A	BSG	CATA	TNR4		Cox6a1	Dkc1		GSN	CDV3
ATP6V1A	ERF3B	BSN	CATF	TS		Cox6b1	Dld		GSTA1	CEBPA
ATP6V1C1	ERLEC	BTF3	CBPM	TSG-6		Cox6c	Dmac1 Tmem261		GSTA2	CEBPB
ATP6V1D	ERMIN	C12orf5	CBR3	TSLP R		Cpn2	Dmac2 Atp5sl		GSTA3	CECR2
ATP6V1E1	ERO1A	C14orf166	CBX1	TSP4		Cpne3	Dmgdh		GSTM3	CEL2A
ATP6V1F	ERP44	C16orf58	CD47	Testican-1		Cpox	Dnajc10 Erdj5 Jpdi		GSTP1	CELA1
ATP6V1G1	ESYT2	C1QBP	CD68	Thrombospondin-1		Cps1	Dnajc24 Dph4 Zcsl3		HADHA	CENPV
ATP6V1G2	ETBR2	C21orf33	CD9	Troponin I, skeletal, fast twitch		Cpt2	Dnajc30 Wbscr18		HADHB	CH10
ATP6V1H	EXC6B	C2CD2L	CDC37	Trypsin 2		Creld2	Dnm1 Dnm Kiaa4093		HEXB	CH60
ATP8A1	EXOC1	C2CD5	CDC42	UFC1		Crip2	Dock2		HIST1H2BB	CHIL3
ATP9A	EXOC3	C3	CDSN	Ubiquitin		Cryl1	Dock5 Lr2 Rlc		HIST1H2BC	CHLE
ATPAF1	F126B	C4B	CE290	Ubiquitin+1		Cs	Dok2 Frip		HIST1H2BD	CHM2B
ATRIP	F171B	C6orf136	CE295	a2-Macroglobulin		Csad	Dpp4 Cd26		HIST1H2BE	CHM4B
ATXN10	F8W059	CA2	CFDP1	alpha-1-antichymotrypsin complex		Ctage5	Dpy19l1		HIST1H2BF	CIAO1
AUH	FA49B	CAB39L	CGAT2	amyloid precursor protein		Ctbs	Dpysl5 Crmp5		HIST1H2BG	CIART
AVL9	FA98A	CACNA1E	CGRE1	annexin I		Ctnna1	Dsp		HIST1H2BH	CING
B2M	FABP5	CACNA2D1	CHIL3	annexin II		Ctnnb1	Echdc2 D4Ertd765e		HIST1H2BI	CISY
B4GAT1	FABPH	CACNA2D2	CHM1A	annexin VI		Ctsa	Edem3		HIST1H2BJ	CK098
BAG3	FAT3	CACNB4	CHMP3	cGMP-stimulated PDE		Ctsb	Ednrb		HIST1H2BK	CLAP2
BAG5	FBX2	CACYBP	CHSTC	calgranulin B		Ctsf	Eef1a2 Eef1al Stn		HIST1H2BL	CLC4F
BAG6	FERM2	CADM2	CILP1	complement factor H-related 5		Ctsh	Ehd3 Ehd2		HIST1H2BM	CLCB
BAIAP2	FKBP8	CADM3	CISD1	contactin-1		Ctsl1	Ehhadh L-pbe		HIST1H2BN	CLH1
BASP1	FLNC	CADM4	CK054	eIF-5		Cul2	Ei24 Pig8		HIST1H2BO	CLIC4
BCAN	FLOT2	CADPS	CKAP4	eIF-5A-1		Cul3	Eif2s3y		HIST1H4A	CLK3
BCAP29	FMN2	CALB2	CLC11	gpIIbIIIa		Cyb5a;Cyb5	Eif4ebp1		HIST1H4B	CLK4
BCAP31	FMNL2	CALM1	CLYBL	iC3b		Cyb5b	Eif4enif1 Clast4		HIST1H4C	CLU
BCAS3	FNBP1	CALU	CMC2	kallikrein 14		Cyb5r3	Elac1		HIST1H4D	CLYBL
BCAT1	FOLH1	CAMK1	CN37	phosphoglycerate kinase 1		Cyc1	Emc3 Tmem111		HIST1H4E	CMS1
BCKDHB	FPRP	CAMK1D	CNBP	sRAGE		Cyp1a2	Emilin2		HIST1H4F	CMTR1
BCL2L2	FRYL	CAMK2A	CO1A1	vWF		Cyp27a1	Endod1 Kiaa0830		HIST1H4H	CN093
BCLAF1	FUBP2	CAMK2B	CO3			Cyp2a12	Epb41l3 Dal1 Epb4.1l3 Kiaa0987		HIST1H4I	CNDP2
BCS1L	FUMH	CAMKK1	CO5A2			Cyp2a5	Epb42 Epb4.2		HIST1H4J	CNN1
BDH1	FUND2	CAMKV	CO9			Cyp2c29	Eppk1 EPPK		HIST1H4K	CNO11
BDH2	G3BP2	CAMLG	COBL1			Cyp2c37	Ergic3 Erv46 Sdbcag84		HIST1H4L	CNOT7
BIN1	GALC	CAMSAP2	COL12			Cyp2c44	Ermp1 D19Wsu12e Fxna Kiaa1815		HIST2H2BE	CNPY3
BLMH	GAPR1	CAMSAP3	CON__ENSEMBL:ENSBTAP00000006074			Cyp2c50	Esr1 Esr Estr Estra Nr3a1		HIST2H2BF	CO039
BLVRA	GBB3	CAND1	CON__P00711			Cyp2c54	Esyt1 Fam62a Mbc2		HIST2H4A	CO4B
BLVRB	GBG12	CANX	CON__P00761			Cyp2c70	Ezr Vil2		HIST2H4B	COASY
BOLA2	GBRA1	CAP1	CON__P01966			Cyp2d10	F11		HIST4H4	COBL1
BPHL	GBRA4	CAP2	CON__P02538			Cyp2d22	FAM120A Kiaa0183 Ossa		HLA-A	COMT
BPNT1	GBRB3	CAPN1	CON__P02662			Cyp2d9	Fabp1 Fabpl		HPGD	CON__ENSEMBL:ENSBTAP00000038253
BRAF	GBRG2	CAPN2	CON__P02663			Cyp2e1	Fabp7 Blbp		HPX	CON__P02538
BRI3BP	GBRL2	CAPNS1	CON__P02666			Cyp2f2	Fads2 Fadsd2		HSP90AA1	CON__P02662
BRSK1	GCDH	CAPRIN1	CON__P02668			Cyp3a11	Fads3 MNCb-0629		HSP90AB1	CON__P02663
BRSK2	GCP3	CAPZA1	CON__P02754			Cyp3a13	Faim Faim1		HSP90B1	CON__P02668
BSCL2	GDS1	CAPZA2	CON__P02768-1			Cyp4f14	Fam114a2		HSPA1A	CON__P02768-1
BZW1	GELS	CAPZB	CON__P02769			Cyp4v2	Fam98b		HSPA1B	CON__P02769
C14orf166	GEPH	CARM1	CON__Q28107			Cyp51a1	Fasn		HSPA1L	CON__P04264
C16orf70	GLO2	CARS	CON__Q28194			Cyp7a1	Fau		HSPA2	CON__P08779;Q9Z2K1;CON__Q9Z2K1;CON__Q3ZAW8
C19orf52	GLRX1	CASK	CON__Q86YZ3			D10Jhu81e	Fbln1		HSPA5	CON__P13645;P02535-3;P02535-2;A2A513;P02535;CON__P02535-1;CON__Q7Z3Y7;P08730-2;CON__Q148H6;CON__Q7Z3Z0;CON__Q7Z3Y8;A6BLY7;CON__Q2M2I5;Q8VCW2;Q9Z320;CON__Q7Z3Y9;CON__Q99456
C19orf70	GLSL	CASKIN1	CON__Q8N1N4-2;CON__Q7RTT2			D17Wsu104e	Fbn2 Fbn-2		HSPA6	CON__P13647
C1orf123	GLTP	CAST	CON__Q9UE12;CON__Q15323;CON__Q6NTB9;CON__O76009;CON__Q14525;CON__Q8IUT8			Dap	Fbp1 Fbp Fbp3		HSPA8	CON__P35527
C21orf33	GMFB	CAT	COPB			Dap3	Fez2		HSPB1	CON__Q04695;Q9QWL7;CON__Q9QWL7
C2CD2	GNA13	CBR1	CPNE1			Dars	Fga		HSPD1	CON__Q2KJC7;Q62009-5;Q62009-4;Q62009-3;Q62009-2;Q62009
C2CD2L	GNAI1	CBR3	CPNE3			Dbt	Fgb		HSPG2	CON__Q5D862
C2CD5	GNAZ	CBX3	CPXM1			Dcaf11	Fhl1		HYAL1	CON__Q86YZ3
C2orf47	GOGA7	CCDC132	CRDL1			Ddah1	Fhl3		IDH1	COPA
C3	GPD1L	CCDC47	CREL2			Ddb1	Fis1 Ttc11		IDH2	COPB
C7orf55-LUC7L2	GPDA	CCNY	CRLD2			Ddost	Fiz1		IGFALS	COPG1
CA2	GPM6A	CCT2	CRLF3			Ddt	Flywch1 Kiaa1552		IGLL5	COPG2
CA4	GRAP1	CCT5	CSAD			Ddx21	Folr2 Fbp2 Folbp2		ISLR	COPZ1
CAB39	GRIA1	CCT7	CSN1			Ddx3y	Foxn3 Ches1		IST1	COQ6
CAB39L	GRIA2	CCT8	CSTN1			Ddx6	Foxp1		ITM2B	COR1B
CACNA1B	GRIA3	CD47	CTGF			Dennd4c	Ftcd		JUP	COR1C
CACNA1E	GRIA4	CD9	CTL1			Dhrs1	Furin Fur Pcsk3		KHK	CP254
CACNB4	GRID1	CD99L2	CTL2			Dhrs11	Fut8		KNG1	CP2B9
CACYBP	GRIN1	CDC37	CX6B1			Dhrs4	Fyttd1 Uif		KRT12	CP2D9
CADM1	GRIN3	CDC42	CXL14			Dhx15	Gabarapl2		KRT13	CP2DA
CADM2	GRIP1	CDC42BPB	CYFP1			Dhx9	Gabpb2		KRT14	CP2DQ
CADPS	GRM2	CDK18	CYTC			Dlst	Galk2		KRT15	CP39A
CALB1	GRM3	CDK5	D3YTP8			Dmgdh	Galm		KRT16	CP3AP
CALB2	GRM4	CDV3	D3YTQ9			Dnaja2	Galnt1		KRT17	CP4B1
CALD1	GRM8	CEND1	D3YUK4			Dnaja3	Galnt2		KRT19	CP4CA
CALM1	GTPB1	CENPF	D3YWF6			Dnajb11	Gapdh Gapd		KRT3	CP4V2
CALR	H0Y2S9	CEP170	D3YWL7			Dnajb12	Gatm		KRT4	CP8B1
CALU	H4	CEP170B	D3Z036			Dnajb4	Gbe1		KRT5	CPIN1
CAMK1	HAP28	CETN2	D3Z0F5			Dnajc11	Gc		KRT6A	CPNE3
CAMK2A	HCFC1	CFL1	D3Z0I3			Dnajc13	Gcdh		KRT6B	CPSM
CAMK2B	HIP1	CFL2	D3Z0U5			Dnajc7	Gfap		KRT6C	CPT1A
CAMK2G	HNRPD	CHCHD3	D3Z111			Dpyd	Gga2 Kiaa1080		KRT7	CPT2
CAMK4	HNRPK	CHCHD4	D3Z1M3			Drg1	Ggh		KRT71	CR021
CAMKK2	HNRPQ	CHCHD6	D3Z2X5			Dsp	Ghitm Mics1		KRT75	CR3L3
CAMKV	HPCL4	CHGB	D3Z3G6			Dstn	Gimap9 Ian7		KRT76	CREG1
CAND1	HPLN2	CHL1	D3Z3L7			Dym	Gm2a		KRT78	CRERF
CAP1	HS71L	CHMP3	D3Z494			Dync1h1	Gnb1		KRT79	CRIP2
CAP2	HS90B	CHMP4B	D3Z4V1			Ecm29;AI314180	Gngt2 Gng8 Gngt8		KRT8	CRIPT
CAPG	HSDL2	CHN1	D3Z7D5			Eea1	Gnmt		LAMP1	CRTC1
CAPN1	HSP71	CHORDC1	DBNL			Eef1a1	Gpld1		LDHA	CRTC2
CAPNS1	HSP72	CHP1	DDI2			Eef1d	Gprin3 Kiaa2027		LDHB	CS012
CAPRIN1	HYEP	CIT	DDX21			Eef1g	Gss		LGALS3	CSDE1
CAPZA1	I5P1	CKAP4	DDX46			Eef2	Gsta3 Gstyc		LGALS3BP	CSK
CAPZA2	ICAL	CKAP5	DEK			Eefsec	Gusb Gus Gus-s		LMAN2	CSN8
CAPZB	IDHP	CLASP1	DERM			Efhd2	Gyg1 Gyg		LOC100996820	CSRP1
CARKD	IF4A1	CLASP2	DESP			Eftud1	Gys1 Gys Gys3		LRG1	CTNB1
CARM1	IF4H	CLDN11	DHB4			Egfr	H2-Aa		LRP2	CTSL2
CARS	IGSF3	CLIC1	DHPR			Ehd1	H2-Q10		LTA4H	CUL2
CASK	IKKA	CLIC4	DIA1			Eif1;Gm6900;Gm16378;Eif1b	H2-Q7		LTF	CUL3
CASKIN1	ILF2	CLINT1	DIAC			Eif1ax	H2bc21 Hist2h2be		MAN1A1	CXXC5
CAST	IMA4	CLIP2	DJB11			Eif2a	H4c1 Hist1h4a; H4c2 H4-53 Hist1h4b; H4c3 H4-12 Hist1h4c; H4c4 Hist1h4d; H4c6 Hist1h4f; H4c8 Hist1h4h; H4c9 Hist1h4i; H4c11 Hist1h4j; H4c12 Hist1h4k; Hist1h4m; H4c14 Hist2h4 Hist2h4a; H4c16 H4f16 Hist4h4		MAN2A1	CYBP
CAT	IMA5	CLPB	DJC10			Eif2b4	Hat1		MASP2	CYC
CBR1	IMPA1	CLPTM1	DJC17			Eif2d	Hccs Cchl		MDH1	D3YTT4
CBR3	IP3KA	CLSTN1	DKC1			Eif2s2	Hcls1 Hs1		MEGF8	D3YTT9
CBX3	IPO9	CLTA	DLRB1			Eif3a	Heatr3		MGAM	D3YU40
CCAR2	IQGA1	CLTB	DNPEP			Eif3b	Hebp2 Soul		MME	D3YUA8
CCBL1	ISCA1	CLTC	DP13A			Eif3c	Herc2 Jdf2 Kiaa0393 Rjs		MPO	D3YUK4
CCBL2	ITA2	CMAS	DPP2			Eif3e	Hhatl Gup1 Kiaa1173		MPST	D3YVP6
CCDC132	ITB1	CMBL	DRG2			Eif3g	Hk3		MSN	D3YVR9
CCDC6	ITSN1	CNP	DTD1			Eif3l	Hltf Smarca3 Snf2l3 Zbu1		MUC1	D3YWK1
CCDC92	J3KN10	CNRIP1	DYHC1			Eif3m	Hmgcs1		MVP	D3YXI6
CCK	J3KQ73	CNTFR	DYHC2			Eif4a1	Hmgn5 Garp45 Nsbp1		MXRA8	D3YYK7
CCNY	K1107	CNTN1	DYST			Eif4g2	Hnrnph2 Hnrph2		MYH10	D3Z017
CCS	K1468	CNTN2	E0CY53			Eif5b	Hp1bp3		MYH9	D3Z061
CCT2	K1671	CNTNAP1	E0CZ58			Elac2	Hpca		NAGLU	D3Z0A2
CCT3	K7EJH8	CNTNAP2	E9PUB0			Emg1	Hpd		NID1	D3Z2J3
CCT4	KCC2A	COA3	E9PUI4			Entpd5	Hpdl Gloxd1		NPEPPS	D3Z2J6
CCT5	KCC2B	COA6	E9PV44			Epb41l5	Hsd17b10 Erab Hadh2		NPHS2	D3Z315
CCT6A	KCC2G	COMT	E9PV63			Ephx1	Hsd3b7		NUTF2	D3Z3B8
CCT7	KCC4	COPA	E9PV66			Ephx2	Hspa1a Hsp70-3 Hsp70A1		OLFM4	D3Z3L3
CCT8	KCMA1	COPB1	E9PVT8			Epn1	Hspb8 Cryac Hsp22		PBLD	D3Z445
CD200	KCNA1	COPB2	E9PWK1			Eppk1	Htra1 Htra Prss11		PCK1	D3Z473
CD44	KCNA3	COPE	E9PWU4			Eprs	Hyal2		PCK2	D3Z4V5
CD47	KCND3	COPG1	E9PXZ3			Ergic1	Idh2		PDCD6	D3Z636
CD59	KCNQ2	COPS3	E9PYF1			Erlec1	Idi1		PDCD6IP	D3Z637
CDC42	KCNT1	COPS4	E9PYG9			Ero1l	Ifi203		PDIA3	D3Z6A4
CDC42BPB	KCTD4	COPS5	E9PZ00			Etl4;Skt	Ifi35 Ifp35		PDZK1	D3Z6I4
CDH13	KDSR	COPS6	E9PZ87			Exoc3	Ifit3 Garg49 Ifi49 Isg49		PEPD	D3Z6W2
CDH2	KGUA	COPS7A	E9PZF0			Faah	Igfbp5 Igfbp-5		PFKL	D3Z6Z0
CDIPT	KI13B	COQ10B	E9Q175			Faf2	Ighm Igh-6		PFN1	D3Z730
CDK5	KIF2A	COQ6	E9Q1W3			Fahd1	Ighv1-72		PGAM1	D3Z774
CELF2	KIF3C	CORO1A	E9Q202			Fahd2	Iigp1 Irga6		PGD	D3Z795
CEP170	KIRR3	CORO1C	E9Q242			Fam136a;Gm6396	Ilf3		PGK1	D3Z7C6
CEP170B	KKCC2	COTL1	E9Q2H8			Fam162a	Ilvbl Hacl2		PGLS	D3Z7E5
CETN2	KPCE	COX4I1	E9Q456			Fam207a;1810008A18Rik	Ina		PGLYRP1	D3Z7I2
CFL1	KPRA	COX5A	E9Q5B5			Fam210a	Inmt Temt		PGLYRP2	D3Z7I3
CHCHD3	KPYM	CPE	E9Q5H2			Fam21;D6Wsu116e	Inpp4b		PGM1	DBP
CHGB	KT3K	CPEB3	E9Q740			Fam54b	Ints12 Phf22		PIGR	DBR1
CHID1	KTHY	CPLX1	E9Q748			Fam82a1	Ints6 Dbi1 Ddx26		PKM	DC1L1
CHL1	L1CAM	CPLX2	E9Q7G0			Fam82a2	Iqgap1		PLAU	DCAF5
CHMP2A	L2GL1	CPT1A	E9Q7G1			Fam83h	Irs2		PLG	DCAF6
CHMP3	LAMP1	CPT2	E9Q800			Fancd2	Isca2 Hbld1		PLS3	DCPS
CHMP4B	LANC2	CRABP1	E9Q8N5			Farsb	Isg20l2		PNP	DCTN2
CHMP5	LFG2	CRAT	E9Q9P1			Fau	Isoc2b Isoc2		PODXL	DCTN3
CHMP6	LGI1	CRIP2	E9QAC9			Fbl	Isyna1 Ino1		POTEE	DCUP
CHORDC1	LGI3	CRK	E9QAS4			Fcgr2;Fcgr2b	Itga3		POTEF	DCXR
CISD1	LIPS	CRMP1	E9QPX3			Fdxr	Itgb4		POTEI	DDA1
CISD2	LKHA4	CRTAC1	ECHB			Fetub	Jchain Igj		POTEJ	DDAH1
CIT	LMTK3	CRYAB	ECHM			Fh	Jmy		PPIB	DDB2
CKAP4	LPPRC	CRYL1	ECI1			Fhit	Jph1 Jp1		PPIC	DDC
CKAP5	LRC8D	CRYM	ECT2			Fis1	Jph2 Jp2		PPL	DDX1
CKB	LRFN3	CSDE1	EDF1			Fkbp15	Kansl3 Kiaa1310 Nsl3		PRCP	DDX10
CKMT1A	LRRC7	CSE1L	EHD3			Fkbp1a	Kat7 Hbo1 Myst2		PRDX1	DDX27
CLASP1	LRRF1	CSNK2A1	EI3JA			Fkbp2	Kat8 Mof Myst1		PRDX5	DDX51
CLCN6	LRRT1	CSNK2A2	EIF2A			Fkbp8	Katna1		PRDX6	DDX56
CLIC4	LRRT2	CSNK2B	EIF3D			Flii	Kcnb1		PROM1	DEAF1
CLIP1	LRRT4	CSRP1	EIF3F			Fmo5	Kctd15		PROZ	DECR2
CLIP2	LTOR1	CST3	EIF3I			Fn3k	Khnyn Kiaa0323		PRSS8	DEDD
CLPB	LTOR3	CTBP1	EIF3L			Ftcd	Kiaa2013		PTGDS	DEN2D
CLTC	LYPA1	CTNNA2	ELNE			Fxn	Kin Btcd Kin17		QPCT	DESM
CLU	LZTS1	CTNNB1	EMC1			G3bp2	Klb Betakl		QSOX1	DESP
CLVS1	MBLC2	CTNND1	ENAH			Gaa	Klf12 Ap2rep		RAB11A	DFFA
CLVS2	MBP	CTNND2	EPDR1			Gabarapl2	Klhdc4		RAB11B	DHB7
CMAS	MCAT	CTTN	EPIPL			Galns	Kpna2 Rch1		RAB15	DHC24
CMBL	MDGA2	CUL1	ERAP1			Gas2	Krr1 Hrb2		RAB2A	DHCR7
CMPK1	MDHM	CUL2	ERF1			Gc	Krt1 Krt2-1		RAB35	DHDH
CMTM4	METK2	CUL3	ERF3A			Gcat	Krt10 Krt1-10		RAB7A	DHE3
CMTM5	MGST3	CUL4B	ERLN2			Gcdh	Krt13 Krt1-13		RALB	DHRS1
CNBP	MIA3	CYB5A	ES1			Gch1	Krt14 Krt1-14		RBP4	DHRS4
CNDP2	MIB1	CYB5R1	ESYT2			Gchfr	Krt16 Krt1-16		RDX	DIC
CNKSR2	MK01	CYC1	ETFA			Gclc	Krt17 Krt1-17		RHCG	DJB11
CNPY2	MK08	CYCS	ETFB			Gclm	Krt18 Kerd Krt1-18		RNH1	DJC17
CNRIP1	MK10	CYFIP2	F101A			Gcn1l1	Krt2 K2e Krt2-17 Krt2a		ROBO4	DJC21
CNTN1	ML12B	CYLD	F120A			Gfm2	Krt222		RPS27A	DLDH
CNTN2	MLEC	DAAM2	F1712			Gfpt1	Krt34 Ha4 Krt1-4		RPS3	DNJA4
CNTNAP1	MLP3A	DARS	F2Z455			Gjb1	Krt42 Ka22		RRAS2	DNSL3
COASY	MOES	DBI	F6QL70			Glb1	Krt5 Krt2-5		RTN4RL2	DOPD
COL4A1	MOG	DBN1	F6RTE1			Gls	Krt6a Ker2 Krt2-6 Krt2-6a Krt6		S100A16	DPOD1
COMMD9	MPDZ	DBNL	F6TMZ3			Gls2	Krt75 Kb18		S100A8	DPOD2
COMT	MPI	DBT	F6URP1			Glud1	Krt76		S100A9	DPOLA
COPA	MPP6	DCLK1	F6V084			Glyctk	Krt77 Krt1b		SAMM50	DPP3
COPB1	MPRIP	DCLK2	F6VQ81			Gm10093;Hdac1	Krt8 Krt2-8		SCARB2	DPP4
COPB2	MROH1	DCTN1	F6VYE2			Gm10257;H3f3a	Krt81 Krt2-19		SDCBP	DPP9
COPE	MSI2H	DCTN2	F6XJP7			Gm20390;Nme2	Kxd1		SECTM1	DPTOR
COPG1	MT3	DCTN3	F6XTA4			Gm20425	Lactb Lact1		SERPINA1	DRG1
COPS2	MTMR9	DCTN4	F6XVM5			Gm3386;Cox7c	Lama3		SERPINA3	DSRAD
COPS3	MTMRD	DCTN6	F6ZHD8			Gm4788	Lama5		SERPINA4	DTX3L
COPS5	MTOR	DCUN1D1	F7AA45			Gm4952	Lemd3 Man1		SERPINA5	DYHC1
COPS6	MTPN	DCXR	F7ABZ6			Gm4963;Rps25	Lgals3		SERPINA6	E0CY18
COPS8	MTUS2	DDAH1	F7C583			Gm8841;Rps2;Gm6139;Rps2-ps6;Rps2-ps5;Gm6576	Lgals3bp Cycap Mama		SERPINA7	E0CY81
COQ5	MYO1B	DDB1	F8VPK6			Gm9867	Lhpp		SERPINB1	E0CYW4
COQ9	MYO1D	DDOST	F8VQ06			Gmppa	Lire1		SERPINB3	E2F3
CORO1A	MYO1E	DDT	F8WGG3			Gmppb	Llgl2 Llglh2		SERPINC1	E41L2
CORO1B	MYO1F	DDX1	F8WHP8			Gnai3	Lman1 Ergic53		SERPIND1	E41L5
CORO1C	MYO9A	DDX17	F8WI14			Gne	Lmcd1		SERPINF1	E41LB
CORO2B	MYOME	DDX19A	F8WIE5			Gnmt	Lpcat3 Grcc3f Mboat5 Oact5		SERPING1	E4F1
COTL1	MYP2	DDX39B	F8WIX8			Gnpnat1	Lpin1 Flde		SFN	E9PUA2
COX4I1	MYPR	DDX3X	F8WJC2			Gns	Lrmda		SGSH	E9PUF4
COX5B	NCEH1	DDX5	F8WJG3			Golgb1	Lrrc41 Muf1		SHMT1	E9PUG7
COX6B1	NCKX2	DDX6	FA5			Gopc	Lsg1 D16Bwg1547e		SLC12A1	E9PUQ3
COX6C	NDKA	DECR1	FA9			Got2	Lsm4		SLC12A3	E9PUQ5
COX7A2	NDRG2	DENR	FA98A			Gpcpd1	Lsp1 Pp52 S37 Wp34		SLC25A3	E9PV69
CPE	NDUA2	DGKB	FARP1			Gphn	Ltbp1		SLC25A4	E9PV73
CPLX1	NDUA6	DHRS7	FAT2			Gpld1	Lyz2 Lyz Lyzs		SLC25A5	E9PWC8
CPLX2	NDUB4	DHX15	FBLN1			Gprin3	Lzts1 Fez1		SLC25A6	E9PWW9
CPNE4	NDUB6	DHX9	FBLN7			Gpx1	Magt1 Iag2		SLC2A5	E9PYL0
CPNE5	NDUBA	DIP2B	FGFR1			Gpx3	Man1a1 Man1a		SLC3A1	E9Q166
CPNE6	NDUBB	DLD	FKB10			Grhpr	Manea		SLC3A2	E9Q175
CPSF6	NDUS2	DLG1	FKB1A			Grpel1	Map1lc3a		SLC44A2	E9Q1I2
CPT1A	NEB2	DLG2	FKBP4			Gspt1	Map7 Mtap7		SLC5A12	E9Q1J7
CPT2	NEBL	DLG3	FLOT2			Gss	Mapkap1 Mip1 Sin1		SOD3	E9Q2E4
CRAT	NECP1	DLG4	FRIH			Gsta1;Gm3776;Gsta2;Gm10639	Marchf6 Kiaa0597 March6		SORD	E9Q2S6
CRBN	NEUG	DLGAP1	FSTL1			Gsta3	Masp1 Crarf Masp3		SPRR3	E9Q3R9
CRIP2	NF1	DLGAP3	FUCO			Gsta4	Mat1a		SUSD2	E9Q459
CRKL	NMDZ1	DLST	FUMH			Gstk1	Max Myn		SYPL1	E9Q4K7
CRMP1	NRBP	DMD	FXR1			Gstm2	Mb		THBS1	E9Q532
CRTAC1	NRP1	DMTN	G3BP1			Gstm3	Mbl1		THY1	E9Q586
CRYAB	NRP2	DMXL2	G3UW60			Gstm7	Mbp Shi		TKT	E9Q5A7
CRYL1	NRX1B	DNAJA1	G3UW82			Gstt1	Mcfd2 Sdnsf		TPI1	E9Q5H2
CRYM	NRX2A	DNAJA2	G3UWR2			Gstt2	Mcm2 Bm28 Cdcl1 Kiaa0030 Mcmd2		TPP1	E9Q616
CRYZL1	NRX3A	DNAJA4	G3UX26			Gstt3	Mcm4 Cdc21 Mcmd4		TSG101	E9Q6R3
CS	NRX3B	DNAJB1	G3UXG7			Gulo	Mcm6 Mcmd6 Mis5		TTR	E9Q6R7
CSDE1	NUCB1	DNAJB2	G3UXX3			Gusb	Mcm7 Cdc47 Mcmd7		TUBA1A	E9Q7G1
CSE1L	NUMB	DNAJB6	G3UXZ5			H2afy	Mdc1 Kiaa0170		TUBA1B	E9Q7K5
CSNK1D	NUMBL	DNAJC11	G3UYF9			H6pd	Mdm1 Mdm-1		TUBA1C	E9Q8B6
CSNK2A1	OCAD1	DNAJC5	G3X8U3			Hagh	Me1 Mod-1 Mod1		TUBA3C	E9Q8X5
CSNK2A2	ODO2	DNAJC6	G3X928			Hars	Mecp2		TUBA3D	E9Q9H6
CSNK2B	ODP2	DNM1	G3X972			Hars2	Med28 Fksg20		TUBA3E	E9Q9M5
CSPG5	ODPX	DNM1L	G5E866			Hdhd3	Med30 Thrap6 Trap25		TUBA8	E9Q9P8
CSTB	OLA1	DNM2	G5E899			Hectd1	Mepce Bcdin3 Bipl1 D5Wsu46e		TUBB	E9Q9T6
CTBP1	OMGP	DNM3	G5E8R3			Herc4	Met		TUBB2A	E9Q9V7
CTNNA2	OSBL8	DNPEP	G6PE			Hexb	Metap1d Map1d Metapl1 Mnpepl		TUBB2B	E9Q9V9
CTNNB1	OTUB1	DOC2A	GALM			Hgd	Mettl15 Mett5d1		TUBB3	E9QA05
CTNND1	OX2G	DOCK3	GALNS			Hibadh	Mettl16 Mett10d		TUBB4A	E9QA63
CTNND2	OXSR1	DPP10	GBB4			Hnmt	Mettl17 D14Ertd209e		TUBB4B	E9QAE3
CTPS1	P4K2A	DPP3	GCN1			Hnrpll	Mettl20		TUBB6	E9QAN9
CTSD	PA1B3	DPP6	GELS			Hoga1	Mfap2 Magp Magp1		TUBB8	E9QAS9
CUL1	PACN3	DPYSL2	GLCM			Hp	Mfsd10 Tetran		TUFM	E9QK41
CUL2	PACR	DPYSL4	GLOD4			Hprt1	Mgst1		UBA1	E9QK83
CUL3	PACS1	DPYSL5	GLRX3			Hpx	Micall2 Jrab		UBA52	E9QKL0
CUL4B	PAK2	DST	GMFB			Hsd17b11	Micu1 Cbara1		UBB	E9QN99
CUL5	PAK6	DSTN	GMPPA			Hsd17b12	Mid1ip1 Mig12		UBC	E9QNL5
CUTA	PAK7	DTNA	GMPPB			Hsd17b13	Mier1 Kiaa1610		UGP2	E9QP59
CYB5A	PALM	DUSP3	GNAI3			Hsd17b2	Mlec Kiaa0152		UMOD	E9QPY6
CYB5B	PANK4	DUT	GNPI1			Hsd17b4	Mlx Tcfl4		VASN	EBP
CYB5R1	PCDH7	DYNC1H1	GPC4			Hsd3b2	Mlxipl Mio Wbscr14		VAT1	ECHB
CYB5R3	PCDH8	DYNC1LI1	GPDM			Hsd3b5	Mmp2		VCP	ECHD1
CYC1	PCLO	DYNC1LI2	GPR4			Hspb8	Mon1a		VDAC1	ECI1
CYCS	PCYOX	DYNLRB1	GPX1			Hspd1	Morf4l2 Kiaa0026 Sid393		VDAC2	EDF1
CYFIP1	PDCD5	DYRK1A	GPX3			Hsph1	Mpc1 Brp44l		VDAC3	EEA1
CYFIP2	PDCD6	ECHS1	GRN			Htatip2	Mpc2 Brp44		VMO1	EFGM
CYLD	PDE8A	ECI1	GRPE1			Htra2	Mphosph8 Mpp8		VPS4A	EFTU
CYTH1	PDIA6	ECI2	GSHR			Iars2	Mpz P0		VPS4B	EGR1
DAAM1	PDK2	EEA1	GSTM1			Ica;1300017J02Rik	Mrm1		VTA1	EHD3
DAG1	PDPK1	EEF1A1	GSTP1			Idh2	Mrm3 Rnmtl1		VTN	EI2BB
DARS	PDXK	EEF1A2	GTR1			Idh3g	Mrpl15		WDR1	EI2BE
DBI	PEBP1	EEF1B2	GYS1			Ido2	Mrpl16		XPNPEP2	EIF3A
DBN1	PEF1	EEF1D	H10			Ifi47	Mrpl19		YWHAG	EIF3C
DBT	PELO	EEF1E1	H15			Ighg2c	Mrpl2		YWHAH	EIF3G
DCLK1	PGAM5	EEF2	H2AW			Igj	Mrpl21 D9Wsu149		YWHAQ	EIF3I
DCLK2	PHLB1	EFHD2	H2AY			Ikbkg	Mrpl32 Heg1		YWHAZ	EIF3M
DCTN1	PI5PA	EFR3B	H3BIX4			Ilvbl	Mrpl33		ZG16B	ELF4
DCTN2	PICK1	EFTUD2	H3BL26			Immt	Mrpl34			ELMO1
DCTN3	PK3C3	EGFR	H7BWX9			Impa1	Mrpl35			EP15R
DCTN4	PK3CB	EHD1	HCFC1			Impdh2	Mrpl47			EPC2
DCTN6	PKHA6	EHD2	HDGF			Inmt	Mrpl49			EPIPL
DDAH1	PKHB1	EHD3	HDGR3			Ipo11	Mrpl51 Mrp64			EPMIP
DDAH2	PKN2	EIF2AK2	HEBP2			Ipo5	Mrps14			ERCC1
DDB1	PLCD1	EIF2S3	HECW2			Irf3	Mrps17 Rpms17			ERF1
DDOST	PLCL2	EIF3A	HEM2			Isoc2a	Mrps18b			ERF3A
DDRGK1	PLLP	EIF3B	HEM6			Itih1	Mrps18c			ERGI1
DDT	PLST	EIF3C	HEMO			Itih2	Mrps27			ERO1A
DDX17	PLXA2	EIF3F	HERC2			Itih3	Mrps30			ERR3
DDX39B	PLXB1	EIF3J	HHIP			Jak1	Mrps34 Tce2			ESR1
DDX3X	PLXD1	EIF3K	HINT1			Kars	Msrb2			ESRP2
DDX5	PP1G	EIF3L	HIP1R			Kctd20	Mta1			EST1C
DDX6	PP2BA	EIF4A2	HIPL2			Kdelc2	Mtco2 COII COX2 mt-Co2			EST1F
DECR1	PP4C	EIF4A3	HMGA1			Kiaa0090	Mterf2 Mterfd3			EST3A
DENR	PP6R3	EIF4B	HMGB2			Kiaa0664	Mthfd1l Fthfsdc1			ETFA
DGKB	PPM1H	EIF4E	HNRLL			Kiaa1598;4930506M07Rik	Mtmr10			ETFB
DHRS7	PPR3F	EIF4G1	HNRPF			Kif21a	Mtnd1 mt-Nd1 Nd1			ETHE1
DHX9	PRDX2	EIF4G2	HP1B3			Kmo	Mtpap Papd1			EVL
DIRAS1	PRDX3	EIF4G3	HPRT			Kng1	Mttp Mtp			EYA3
DIRAS2	PRIC1	EIF4H	HTRA4			Krt18	Mturn			F120B
DLAT	PRRT2	EIF5	HYES			Krt19	Mug1 Mug-1			F120C
DLD	PRS8	EIF5A	IBP4			Krt72	Mul1 Gide			F261
DLG2	PSB4	ELAVL1	IDHC			Krt8	Mustn1			F6QZB1
DLG4	PSD3	ELMO1	IF2A			Kynu	Mvd			F6RCN9
DLGAP1	PSMD2	ENO1	IF4B			L2hgdh	Myadm Mug			F6RG68
DLGAP4	PSMD8	ENOPH1	IGF2			Lace1	Myl3 Mlc1v Mylc			F6RQA2
DLST	PTGDS	ENSA	IGHM			Lactb2	Myl6b			F6T9K1
DMTN	PTN23	EPB41L1	IKIP			Lancl1	Myo10			F6TU77
DMXL2	PTN5	EPB41L2	ILF2			Lap3	Myo1e Myr3			F6TVP2
DNAJA1	PTPRE	EPB41L3	IMPCT			Larp4	Myo5b Kiaa1119			F6U9F5
DNAJA2	PTPRG	EPHA4	ING4			Lars	Myoz1			F6UY95
DNAJA3	PTPRS	EPM2AIP1	INO1			Lars2	Naca Gm1878			F6V8R7
DNAJA4	PTPRT	EPN1	INPP			Lasp1	Napb Snapb			F6VQ81
DNAJB1	PURA1	EPRS	INSRR			Letm1	Nat10 Kiaa1709			F6XQR1
DNAJB2	PURA2	EPS15L1	IQGA1			Lgmn	Nat8l			F6ZFT1
DNAJB4	PXK	ERC2	ISOC1			Lhpp	Nceh1 Aadacl1 Kiaa1363			F7BJW2
DNAJC11	R7BP	ERGIC1	ITA5			Lifr	Nckap1l Hem1			F7BX26
DNAJC6	RAB10	ERH	ITB1			Lipa	Ncoa3 Aib1 Pcip Rac3 Tram1			F8VPT3
DNM1	RAB12	ERI3	ITGBL			Lipe	Ncstn			FA76B
DNM1L	RAB3A	ERLIN2	ITIH1			Lman1	Ndn			FA98B
DNM2	RAB5A	ERMN	IVD			Lman2	Ndrg4 Kiaa1180 Ndr4			FAAA
DNM3	RAB6A	ERO1L	J3QMC5			Lpp	Ndufa12			FAAH1
DNPH1	RAB9B	ERP29	J3QQ16			Lrpap1	Ndufa13 Grim19			FADS2
DOCK3	RADI	ESYT2	K1C10			Lrpprc	Ndufa8			FAF1
DPP10	RANG	ETF1	K2C73			Lrrc59	Ndufb11 Np15			FAF2
DPP3	RAP2A	ETFA	KAD1			Lrrfip1	Ndufb3			FAHD1
DPP6	RASA2	ETFB	KAD2			Lrrfip2	Ndufs3			FBW1B
DPY30	RB11A	ETFDH	KAP0			Lss	Ndufs5			FCN1
DPYSL2	RB11B	EWSR1	KAPCB			Lypla1	Nedd1 Nedd-1			FCSK
DPYSL3	RB6I2	EXOC2	KCRB			Macrod1	Nefh Kiaa0845 Nfh			FERM2
DPYSL4	RBBP4	EXOC3	KCY			Man2a1	Nf2 Nf-2			FEZ2
DPYSL5	RBGPR	EXOC4	KGP1			Man2b1	Nfx1			FHL1
DST	RBP2	EXOC5	KHDR1			Man2b2	Nfyb			FIBA
DTD1	RFIP2	EXOC7	KNG1			Maoa	Ngp			FIBB
DUSP3	RFTN2	F13A1	KPYM			Maob	Nhej1 Xlf			FIBG
DUT	RHG32	FABP5	KRT85			Map2k1	Nmd3			FINC
DYNC1H1	RHOG	FAHD1	LAMA4			Map2k2	Nmnat1 D4Cole1e Nmnat			FKBP3
DYNC1I1	RIMB2	FAM114A2	LBR			Mapk9	Noc3l Ad24 Fad24			FKBP5
DYNC1I2	RINI	FAM126B	LC7L2			Marc1;Mosc1	Nom1 Gm1040			FLI1
DYNC1LI1	RL13	FAM131B	LC7L3			Marc2;Mosc2	Nop56 Nol5a			FLII
DYNC1LI2	RL18	FAM134A	LCAP			Mccc2	Nop58 Nol5			FMO5
DYNLL2	RL24	FAM162A	LECT1			Mcee	Npl			FOG1
DYNLRB1	RL26	FAM213B	LEG1			Mcfd2	Npr3			FOXA3
DYNLT3	RL28	FAM21A	LIN7C			Mcts1	Nr2f6 Ear-2 Ear2 Erbal2			FOXK2
ECH1	RL29	FAM49A	LIS1			Mcu	Nrac			FOXN3
ECHDC1	RL3	FAM98A	LKHA4			Mdh2	Nras			FOXO3
ECHS1	RL30	FARSA	LMAN2			Metap1	Nrcam Kiaa0343			FOXP4
ECI1	RL32	FARSB	LMNB2			Mettl7a1;Mettl7a2-Higd1c;Ubie	Nsdhl			FRDA
EEA1	RL34	FBXL16	LONM			Mff	Ntaq1 Wdyhv1			G3UVU9
EEF1A1	RL6	FBXO2	LPP			Mfn1	Nudt13			G3UVV3
EEF1A2	RL9	FDXR	LRC59			Mgst1	Nudt14			G3UWR2
EEF1B2	RLA0	FERMT2	LSM3			Mia3	Nudt4 Dipp2			G3UXZ5
EEF1D	RMND1	FH	LUM			Mif	Nudt7			G3UYJ7
EEF1E1	RN123	FIBP	LYAG			Mipep	Nup42 Nupl2			G3UZ60
EEF1G	ROA1	FIS1	LZIC			Mllt4	Oard1			G3UZP2
EEF2	ROA3	FKBP1A	M0QWA7			Mlx	Ogdh Kiaa4192			G3UZY2
EFHD2	RRAGC	FKBP2	M0QWS4			Mlxipl	Ogfr			G3X8R2
EGFR	RRAS2	FKBP3	MA2B2			Mlycd	Orm1 Agp1 Orm-1			G3X8R7
EHD1	RS11	FKBP4	MAOX			Mocos	Osbpl5 Obph1 Osbp2			G3X8T9
EHD3	RS12	FKBP8	MATN1			Mocs1	Osbpl6			G3X8X1
EIF1	RS25	FLOT1	MDHC			Mogs	Osmr Osmrb			G3X914
EIF2AK2	RS27A	FLOT2	MESD			Mpdu1	Otc			G3X963
EIF2S1	RS3	FMN2	MFAP2			Mphosph10	Otop1			G3X9I4
EIF2S2	RS5	FMNL2	MIC19			Mprip	Otud3			G3X9L6
EIF2S3	RS6	FN3KRP	MINP1			Mpst	P2rx7 P2x7			G3X9T1
EIF3A	RS8	FNTA	MMP14			Mrpl11	Pabpn1 Pab2 Pabp2			G3X9T8
EIF3B	RT23	FSCN1	MMP2			Mrpl12	Pacsin1 Pacsin			G3X9V0
EIF3C	RT36	FSD1	MMP9			Mrpl13	Pacsin3			G5E850
EIF3E	RTCB	FTH1	MOB2			Mrpl20	Pah			G5E8C2
EIF3F	RTN1	FUBP1	MOGS			Mrpl27	Pam			G5E8R8
EIF3G	S12A5	FXYD6	MPCP			Mrpl28	Pank1 Pank			GABT
EIF3H	S4A4	FYN	MPP6			Mrpl32	Pank3			GAL3A
EIF3I	S4A8	G3BP2	MPRI			Mrpl37	Paqr9			GALM
EIF3J	S6A17	G6PD	MRP5			Mrpl4	Patl1			GAMT
EIF3L	SC11C	GABARAPL2	MSI2H			Mrpl47	Pawr Par4			GANC
EIF4A1	SC22B	GABBR1	MTA2			Mrpl48	Pcna			GCDH
EIF4A2	SC31A	GABBR2	MTNB			Mrpl50	Pcp4 Pep19			GCFC2
EIF4A3	SC6A1	GABRA1	MTND			Mrpl53	Pdcd11 Alg4 Kiaa0185			GCH1
EIF4E	SC6A7	GABRB3	MUG1			Mrps11	Pdcd2 Rp8			GCKR
EIF4G2	SCAI	GABRG2	MUP20			Mrps16	Pdcd4 Ma3 Tis			GCN1
EIF4G3	SCAM1	GAD2	MVP			Mrps17	Pdcl3 Viaf1			GCP2
EIF4H	SCAM3	GAP43	MYDGF			Mrps18c	Pde3a			GCP60
EIF5	SCAM4	GAPDH	MYH1			Mrps22	Pde7b			GCSP
EIF5A	SCAM5	GARS	MYH10			Mrps23	Pds5b Aprin As3 Kiaa0979			GDIR2
EIF6	SCG2	GART	MYH14			Mrps25	Pdxp Cin Plp Plpp			GEMI2
ELAVL1	SCMC3	GAS7	MYH4			Mrps26	Pef1			GEPH
ELAVL2	SCN2A	GBAS	MYH8			Mrps27	Perm1			GET3
ELAVL4	SCN2B	GBE1	MYH9			Mrps31	Pet100			GFAP
ELMO1	SCN8A	GCDH	MYL1			Mrps5	Pex11b			GLD2
EMC1	SCOT1	GCLC	MYL6			Mrps7	Pfkfb2			GLRX3
ENAH	SEC13	GCSH	MYO1D			Mrrf	Pfn2			GLSL
ENO1	SERC	GDA	MYOF			Msra	Pgam2			GLYAL
ENO2	SF01	GDAP1	MYPC2			Msrb2	Phf2 Kiaa0662			GLYAT
ENOPH1	SFXN1	GDAP1L1	NAA16			Mta3	Phf23			GLYM
ENPP6	SFXN3	GDI1	NAC3			Mtch2	Phip Ndrp Phip1 Wdr11			GMPR2
ENSA	SGTA	GDI2	NB5R3			Mtco2;mt-Co2	Phlda3 Tih1			GNA1
EPB41L1	SHAN3	GDPD1	NDRG2			Mtif2	Phyh Ln1 Lnap1 Pahx			GNL3
EPB41L2	SHPS1	GFAP	NDUAA			Mtnd1	Phyhd1			GNS
EPB41L3	SHRM4	GGCT	NDUS2			Mtnd4;mt-Nd4	Pigk			GOGA5
EPHA4	SI1L1	GGT7	NDUS3			Mtx1	Pir			GPAM1
EPN2	SIR2	GIPC1	NDUS7			Mtx2	Pisd			GPAT1
EPRS	SKT	GIPC2	NDUV2			Mug1	Pklr			GPKOW
EPS15	SL9A6	GK	NEK9			Mug2	Plec Plec1			GPTC2
EPS15L1	SNAB	GLG1	NEO1			Mup14	Plekhg3 Kiaa0599			GPTC3
ERC2	SNP25	GLIPR2	NET1			Mup2;Mup1	Plekhh3			GRAB
ERH	SNX27	GLO1	NGAL			Mup3	Plin2 Adfp Adrp			GRB7
ERI3	SNX4	GLS	NGP			Mut	Plp2			GRP75
ERP29	SNX9	GMFB	NIF3L			Mvp	Plpp6			GSHR
ERP44	SODC	GMPR2	NIN			Mybbp1a	Plvap Pv1			GSTA4
ESD	SOGA2	GMPS	NIT1			Myh9	Plxna4 Kiaa1550			GSTK1
ESYT1	SOS1	GNA11	NIT2			Myo18a	Pmvk			GSTM2
ESYT2	SPRY7	GNA13	NLTP			Myo1b	Pnpla2 Atgl			GSTO1
ETF1	SPTN2	GNAI1	NNRE			Naa15	Pnpla7			GSTT1
ETFA	SRBS1	GNAI2	NNTM			Naga	Pnpt1 Pnpase			GUAD
ETFB	SRGP3	GNAO1	NOP56			Naglu	Pold2			H10
ETFDH	SRP09	GNAQ	NOTUM			Napa	Polrmt			H13
ETHE1	SRPK2	GNAS	NP1L1			Nbas	Pomgnt1			H15
EVL	STK39	GNB1	NPC2			Ncor1	Pou2f1 Oct-1 Otf-1 Otf1			H17B6
EXOC2	STMN1	GNB5	NSMA2			Ndufa10	Ppan Ssf1			H2AY
EXOC3	STMN2	GNG2	NUP43			Ndufa11	Ppara Nr1c1 Ppar			H32
EXOC4	STRUM	GNG3	NXP20			Ndufa12	Ppfia3			H3BKM2
EXOC5	STX4	GNG7	O08797			Ndufa13	Ppm1k Pp2cm			H3BKS8
EXOC6B	STX7	GNL1	OBSL1			Ndufa4	Ppm1m Ppm1e			H3BKT5
EXOC7	STXB1	GNPDA1	ODO1			Ndufa5	Ppp3cc Calnc			H3BL23
EXOC8	STXB6	GPHN	ODO2			Ndufa8	Ppp4r3b Kiaa1387 Pp4r3b Smek2			H3BL38
EZR	SUCA	GPI	ODP2			Ndufaf1	Pptc7 Tapp2c			H3BL85
F13A1	SUCB1	GPM6A	OLA1			Ndufaf2	Prkab2			H7BWX9
FABP3	SUMO3	GPM6B	OMD			Ndufaf7	Prkaca Pkaca			H7BX22
FABP7	SVIP	GPRIN1	OPLA			Ndufb10	Prkacb Pkacb			H7BX32
FAF2	SYFA	GPS1	OSBL1			Ndufb4	Prkca Pkca			H9KV00
FAIM2	SYGP1	GPX1	OSBP1			Ndufb5	Prkd3 Prkcn			HAOX1
FAM126B	SYIC	GPX4	OSTC			Ndufb7	Prnp Prn-p Prp			HCDH
FAM136A	SYN2	GRB2	OSTF1			Ndufb9	Proc			HCFC2
FAM162A	SYNJ2	GRIA1	P3H3			Ndufc2	Prodh Pro1			HCLS1
FAM213A	SYNPR	GRIA2	P4HA1			Ndufs1	Prph Prph1			HDGF
FAM49A	SYPL1	GRIA3	PA1B2			Ndufs2	Prr14			HDGR3
FAM81A	SYT1	GRIN1	PAFA			Ndufs5	Prune2 Bmcc1 Kiaa0367			HEAT3
FAM98A	SYT11	GRIPAP1	PAG15			Ndufs6	Prx			HEBP1
FARP1	SYT7	GRM3	PAK2			Ndufv1	Psap Sgp1			HELB
FARSA	SYUA	GRPEL1	PAMR1			Ndufv3	Psat1 Psa Psat			HEM6
FARSB	SYUB	GSK3B	PANK1			Nedd4	Psmb1			HEMO
FASN	SYUG	GSN	PBDC1			Nfs1	Pstk			HEXA
FBXL16	SYYC	GSPT1	PCKGM			Nhp2l1	Ptdss2 Pss2			HEXB
FBXL18	TAU	GSS	PCY1B			Nip7	Ptges Pges			HIBCH
FBXO2	TB10B	GSTP1	PDXD1			Nit1	Ptpn14			HIC1
FBXO41	TBAL3	GUCY1A2	PDXK			Nlrx1	Ptprb			HINT1
FDPS	TBB4B	GUK1	PEBB			Nme1	Ptprc Ly-5			HINT3
FECH	TBCD	H2AFX	PEDF			Nme3	Pts			HIPK1
FERMT2	TEBP	H2AFY	PERM			Nmnat1	Pus7l			HIRP3
FGA	TECR	H2AFZ	PGK1			Nomo1	Pvalb Pva			HLTF
FGB	TENA	H3F3B	PGM2			Nploc4	Pxmp2 Pmp22			HMCS2
FGF12	TERA	HADH	PGP			Nqo2	Pxmp4 Pmp24			HMGA2
FGG	TGFA1	HADHA	PHP14			Nrd1	Pygl			HMGB2
FH	THIL	HADHB	PICAL			Nsun2	Pyhin1 Ifi209 Ifix			HMGCL
FHIT	THIOM	HAGH	PIMT			Nt5c	Pzp A2m			HNRPC
FHL1	THTM	HAPLN1	PITH1			Nubp1	Qtrt1 Tgt Tgut			HNRPK
FIBP	TIAM1	HAPLN2	PLAC8			Nucb1	R3hcc1l D19Ertd386e Gidrp88			HOGA1
FIS1	TIM13	HARS	PLAK			Numb	Rab32			HOME2
FKBP3	TIM14	HDGF	PLBL2			Nup210	Rab3c			HOMEZ
FKBP4	TIM9	HDGFRP3	PLD3			ORF3	Rab3il1			HOOK3
FKBP8	TIP	HDHD2	PLIN3			Oat	Rab5a nnyRab5a			HOT
FLOT1	TM222	HDHD3	PLMN			Ociad2	Ralgapa1 Garnl1 Kiaa0884 Tulip1			HPF1
FLOT2	TM55A	HECTD4	PLSL			Ogdh	Ralgapa2 Kiaa1272			HPT
FLRT2	TMEDA	HEPACAM	PP1B			Ola1	Rap1b			HS105
FMNL2	TMM11	HERC4	PP1G			Opa1	Rap1gap Kiaa0474 Rap1ga1			HS71B
FN3K	TMM35	HGS	PP1R7			Orm1;Orm2	Rapgef3 Epac Epac1			HS74L
FN3KRP	TMX3	HIBADH	PP2AA			Os9	Rbfa			HSF1
FNTA	TNPO2	HINT1	PPBT			Ostc	Rbm39 Caper Rnpc2			HSP72
FSCN1	TOM70	HINT3	PPID			Otc	Rbm42			HSPB1
FSD1L	TPC10	HIP1R	PPM1A			Otud4	Rbm8a Rbm8			HTAI2
FTH1	TPC6B	HIST1H1E	PPR1B			Oxnad1	Rbp1 Crbpi Rbp-1			HUS1
FTL	TPD54	HIST1H4A	PRAF2			Oxsm	Rcc1 Chc1			HXK4
FUBP1	TPM3	HIST2H2AB	PRAF3			Oxsr1	Rchy1 Arnip Chimp Zfp363 Znf363			HYOU1
FUNDC2	TPM4	HIST2H2BE	PRDBP			Pa2g4	Rcn1 Rca1 Rcn			I1E4X8
FUS	TPPC1	HIST2H3PS2	PRDX2			Pabpc1	Rcn2			I2BP1
FXR1	TPPC8	HIST3H2A	PRDX4			Parp3	Reep3 D10Ucla1			I7HIK9
FXYD1	TPPP	HK1	PRDX5			Pcbd2	Rell1			I7HLV2
FYN	TPPP3	HLA-A	PRG4			Pcbp1	Rere Atr2 Kiaa0458			IAH1
G3BP2	TPRGL	HMGB1	PROC			Pcbp2	Rex1bd			IDHP
G6PD	TRAP1	HMGB2	PROF2			Pccb	Rfc1 Ibf-1 Recc1			IF1A
GABARAPL2	TRHDE	HMOX2	PROZ			Pck1	Rfc3			IF2B3
GABBR1	TRI25	HN1	PRP8			Pcyox1	Rflnb Cfm1 Fam101b			IF4B
GABBR2	TRI32	HNRNPA0	PRRC1			Pdcl	Rft1			IF5
GABRA1	TRIM2	HNRNPA1	PSA2			Pddc1	Rgn Smp30			IFI5A
GABRB2	TS101	HNRNPA2B1	PSA4			Pde4dip	Rhoj Arhj Rhoi Rhot Tc10l Tcl			IFIT1
GABRB3	TSN7	HNRNPA3	PSB2			Pdia5	Rilpl1 MNCb-2440			IFIX
GABRG2	TTC37	HNRNPC	PSB4			Pdlim1	Rin2			IGKC
GAD1	TTC7B	HNRNPD	PSB7			Pdxdc1	Rlim Rnf12			IL16
GAK	TUTLB	HNRNPH1	PSDE			Pdxk	Rnaseh2c Ayp1			ILEUA
GANAB	TXND5	HNRNPH2	PSMD3			Pecr	Rnaset2a Rnase6pl			ILRUN
GAPDH	UB2V1	HNRNPH3	PTGIS			Pef1	Rnf126			IMDH2
GARS	UB2V2	HNRNPK	PTMS			Pepd	Rnf170			IMP4
GAS7	UBA6	HNRNPL	PTPS			Pex5	Rnf5 Ng2			IN35
GATC	UBE2K	HNRNPM	PZP			Pf4	Rpap2			IN80B
GATM	UBE3B	HNRNPR	Q0PD35			Pfkm	Rpl13a P198 Tstap198-7			IN80C
GBAS	UBE3C	HNRNPU	Q0PD67			Pgam5	Rpl17			ING1
GCA	UBP11	HNRNPUL2	Q0VEE0			Pgpep1	Rpl18			ING2
GCDH	UCRI	HOMER1	Q149Z9			Pgrmc1	Rpl18a			ING5
GCLC	UN13B	HOMER3	Q14AF6			Phb	Rpl23			INO80
GCSH	UN13C	HP1BP3	Q14AI7			Phb2	Rpl23a			IPO4
GDA	UQCC1	HPCA	Q14AQ1			Phyh	Rpl26			IPO8
GDAP1	UQCC2	HPRT1	Q14BI5			Phyhd1	Rpl27			IQGA1
GDAP1L1	USP9X	HPX	Q14BR4			Picalm	Rpl27a			IRF3
GDI1	UT1	HRSP12	Q14C24			Pigr	Rpl32-ps			IRF5
GDI2	VA0D1	HSD17B12	Q1HL32			Pik3ap1	Rpl35			ISC2A
GDPD1	VAC14	HSDL1	Q3SXK0			Pin4	Rpl35a			ITAM
GFAP	VAPB	HSDL2	Q3T9Z2			Pitpnb	Rpl39			ITB1
GGCT	VAT1	HSP90AA1	Q3TA96			Pitrm1	Rpl7l1			ITIH4
GGT7	VATC1	HSP90AB1	Q3TBR2			Pla2g12b	Rps15a			ITSN1
GIGYF2	VATG2	HSP90AB2P	Q3TBW9			Plbd1	Rps27a Uba80 Ubcep1			ITSN2
GIT1	VATL	HSP90B1	Q3TC45			Plec	Rps29			IVD
GJB6	VGLU1	HSPA12A	Q3TG45			Plg	Rps6kb2			J3QNW0
GK	VKIND	HSPA1B	Q3TGR2			Pls3	Rpusd4			J3QP68
GLIPR2	VP9D1	HSPA2	Q3TGZ3			Pnpt1	Rrp36			J3QP81
GLO1	VPS35	HSPA4	Q3TIV6			Poldip2	Rrp7a			J7NUP1
GLOD4	VPS45	HSPA4L	Q3TJ39			Pon2	Rtn4ip1 Nimp			JERKL
GLRX	VTI1A	HSPA5	Q3TJ94			Por	S100a8 Caga Mrp8			JUNB
GLRX3	WASH7	HSPA8	Q3TJN1			Ppa1	S100a9 Cagb Mrp14			K1143
GLRX5	WBP2	HSPA9	Q3TL72			Ppa2	Sar1a Sara Sara1			K1C18
GLS	WDR41	HSPD1	Q3TLE2			Ppat	Sav1 Ww45 Wwp3			K1C19
GLUD1	WDR7	HSPE1	Q3TM89			Ppia	Sbf1 Kiaa3020 Mtmr5			K2C8
GLUL	WIPF2	HSPH1	Q3TML0			Ppid	Sbk2 Sgk069			K3W4R5
GMFB	WIPI2	HTRA2	Q3TMN1			Ppif	Sc5d Sc5dl			K7N5X2
GMPS	XCT	HTT	Q3TMX0			Ppip5k2	Scarf2 Srec2			K7N6C2
GNA11	XPO1	HUWE1	Q3TN07			Ppp2ca;Ppp2cb	Scd1			KAD2
GNA13	XPO2	HYOU1	Q3TND1			Ppp2r1b	Scnm1 Scnm1-ps			KAD3
GNAO1	XPO7	IARS	Q3TNK3			Ppp2r5e	Sco1			KANK2
GNAS	XPP1	IDH1	Q3TNY7			Ppt1	Scoc Scoco			KAPCA
GNAZ	ZDHC5	IDH2	Q3TPZ5			Prdx5	Scrn1 Kiaa0193			KAT3
GNB1	ZNT3	IDH3A	Q3TQR3			Prkra	Sdc4			KAT6A
GNB5	ZO2	IDI1	Q3TRJ1			Prmt5	Sdf4 Cab45			KAT6B
GNG10	ZZEF1	IGBP1	Q3TS44			Prodh	Sec14l1 Kiaa4251			KCRB
GNG12		IGHG1	Q3TT94			Prodh2	Sec61a1 Sec61a			KDM1B
GNG7		IGKV3-11	Q3TU85			Prosc	Sepsecs D5Ertd135e			KDM4C
GNL1		IGSF21	Q3TVI5			Prpsap2	Septin6 Kiaa0128 Sept6			KDM5B
GNPDA1		IGSF8	Q3TVJ8			Prrc2c	Serac1 D17Ertd141e			KDM6B
GNPDA2		ILF2	Q3TVW6			Prune	Serbp1 Pairbp1			KEG1
GORASP2		ILF3	Q3TWZ6			Psma1	Serpina1b Aat2 Dom2 Spi1-2			KI67
GOT1		ILK	Q3TX57			Psma4	Serpina1c Dom3 Dom6 Spi1-3 Spi1-6			KIF2A
GOT2		ILVBL	Q3TXN1			Psmb5	Serpina3m			KIF4
GPHN		IMMT	Q3TYK3			Psmb6	Serpina3n Spi2			KLC4
GPI		IMPA1	Q3TYM9			Psmd13	Serpine2 Pi7 Pn1 Spi4			KLD10
GPM6A		INA	Q3U1N0			Ptcd3	Setd7 Kiaa1717 Set7 Set9			KLDC2
GPM6B		INPP4A	Q3U1N3			Ptges2	Sgo2 Sgol2 Sgol2a			KLDC4
GPR158		INPP5A	Q3U2W2			Ptges3	Sgpp1 Spp1 Spph1			KLF13
GPRC5B		IPO5	Q3U344			Ptp4a1	Sh3bgr			KLHL7
GPS1		IPO7	Q3U3B7			Ptpmt1	Shmt2			KMT2C
GPX1		IQGAP1	Q3U4H0			Ptprd	Shtn1 Kiaa1598			KMT2E
GPX4		IQSEC1	Q3U573			Ptprf	Sin3a Kiaa4126			KPYM
GRB2		IQSEC2	Q3U5S6			Ptrh2	Sin3b Kiaa0700			KS6A4
GRHPR		IRGQ	Q3U6J9			Pxmp2	Sipa1l3 Spal3			LACB2
GRIA1		ISCA1	Q3U7Z6			Pzp;A2m	Skp1 Skp1a			LAMP2
GRIA2		ISCU	Q3U9V5			Qars	Slc16a1 Mct1			LAP2B
GRIA3		ITGAV	Q3UBU9			Qdpr	Slc25a23 Scamc3			LAR4B
GRIA4		ITPA	Q3UC73			Rab10	Slc25a33			LARP1
GRIK2		ITPKA	Q3UCD9			Rab11b;Rab11a	Slc35e1			LC7L2
GRIN1		ITSN1	Q3UCH0			Rab14	Slc41a3			LCOR
GRIN2B		IVD	Q3UDP9			Rab18	Slc43a2 Lat4			LDB1
GRIPAP1		KATNAL1	Q3UEG7			Rab1A;Rab1	Slc44a1 Cd92 Cdw92 Ctl1			LEG1
GRM2		KBTBD11	Q3UEK9			Rab1b	Slc44a3 Ctl3			LG3BP
GRM3		KCNAB2	Q3UF75			Rab2a;Rab2b	Slc6a6 Taut			LIMA1
GRM5		KCNIP4	Q3UFS5			Rab3gap1	Slc9a1 Nhe1			LIMD2
GRPEL1		KCNMA1	Q3UG16			Rab43	Smad3 Madh3			LIMS2
GSK3A		KHDRBS1	Q3UG85			Rab5b	Smarca5 Snf2h			LMAN2
GSK3B		KIAA0368	Q3UHH5			Rab5c	Smarcb1 Baf47 Ini1 Snf5l1			LMBL2
GSN		KIAA0513	Q3UHY8			Rab6a	Smcr8			LPP
GSPT1		KIAA1045	Q3UI46			Rab7a	Smim12			LPPRC
GSR		KIAA1107	Q3UI57			Rab9a;Rab9	Sms			LRC27
GSS		KIAA1217	Q3UIG0			Rabep1	Smtnl2			LRC41
GSTK1		KIAA1468	Q3UII2			Rac1;Rac3;Rac2	Snap25 Snap			LRC59
GSTO1		KIF1A	Q3UJQ9			Ranbp1	Snap91			LRWD1
GSTP1		KIF21A	Q3UK97			Ranbp9	Snapin Bloc1s7 Snap25bp Snapap			LS14A
GUCY1A2		KIF2A	Q3UKM0			Rap1a	Sncg Persyn			LSM12
GUCY1B3		KIF3A	Q3UKN6			Rapgef4	Snrnp27			LSM8
GUK1		KIF3B	Q3UKQ5			Rars	Snrpd3			LSP1
GYG1		KIF5B	Q3ULF7			Rars2	Snta1 Snt1			LUM
GYS1		KIF5C	Q3ULL5			Rbbp4	Snx8			M2GD
H2AFV		KLC1	Q3UNI8			Rbm19	Sorcs2			M3K4
H2AFX		KPNA3	Q3UNK5			Rbpms	Sorl1			MA2B1
H2AFY		KPNA4	Q3UP42			Rcc2	Sos2			MACIR
H3F3B		KRAS	Q3UPK6			Rdh7	Sp1			MAGD1
HADH		KTN1	Q3USR5			Reln	Sp3			MAGIX
HADHB		LAMB2	Q3UTR5			Retsat	Sparc			MAP1A
HAGH		LAMTOR5	Q3UU11			Rev3l	Specc1l Cytsa Kiaa0376			MAPK2
HAPLN4		LANCL2	Q3UZI5			Rg9mtd1	Speg Apeg1 Kiaa1297			MBD1
HARS		LARP1	Q3V1C9			Rhoa;4930544G11Rik	Spen Kiaa0929 Mint Sharp			MBIP1
HBA2		LASP1	Q3V1J8			Rnaset2	Sphk2			MCE1
HDGFRP3		LCMT1	Q497E9			Rod1;Ptbp3	Spon1			MCEE
HDHD2		LDHA	Q497I3			Rpl10a	Spp2 Spp24			MCES
HDHD3		LDHB	Q497K3			Rpl11;Gm10036;Gm10288	Srcin1 Kiaa1684 P140			MCM2
HDLBP		LETM1	Q499X7			Rpl12;Rpl12-ps1	Srsf3 Sfrs3 Srp20 X16			MCM3
HECTD4		LGALS1	Q4FJL0			Rpl18	Srsf5 Hrs Sfrs5			MCM4
HEPACAM		LGALS3	Q4FJQ6			Rpl23	Srsf6 Sfrs6 Srp55			MCM5
HERC4		LGI1	Q4FJR7			Rpl23a-ps3;Rpl23a;Gm8290;Gm8112;Gm8264;Gm3940;Gm10335;Gm10923	Ssbp3 Last Ssdp1			MDHM
HIBCH		LIMCH1	Q4FJU3			Rpl27a;Gm5908;Gm5453;Rpl27a-ps1	Stap2			MECR
HIGD1A		LLGL1	Q4FJX9			Rpl30;Gm10343	Stbd1 D5Ertd593e			MED21
HINT1		LMAN1	Q4FK57			Rpl31;Rpl31-ps4;Gm16382	Steap4 Tiarp			MED22
HINT2		LMAN2	Q4FK74			Rpl35;Gm10269	Sting1 Eris Mita Mpys Sting Tmem173			MED26
HINT3		LMBRD2	Q4FK86			Rpl37a	Stt3b Simp			MED29
HIP1R		LMNA	Q4FZH2			Rpl38	Stx1a			MED4
HIST1H1E		LMNB1	Q4FZH7			Rpl3;Gm5879	Stxbp1			MED6
HIST1H4A		LMNB2	Q4KL76			Rpl7;Gm5045;Gm6543	Surf4 Surf-4			MEF2A
HIST2H2AA4		LMO7	Q4KL81			Rplp0;Gm8730	Suz12 D11Ertd530e Kiaa0160			MGLL
HIST2H2AB		LONP1	Q4KML7			Rplp2;Rplp2-ps1	Syn1 Syn-1			MINK1
HIST2H3PS2		LPGAT1	Q4VA93			Rpn2	Syn2			MITF
HK1		LPHN1	Q4VAE6			Rps10	Syne3			MK01
HMGB1		LRP1	Q505L1			Rps14;Gm5805	Sypl1 Pphn Sypl			MK14
HMGB2		LRPPRC	Q52KP0			Rps15a;Rps15a-ps1	Sytl4 Slp4			MKLN1
HMOX2		LRRC40	Q52L87			Rps16	Taco1 Ccdc44			MLEC
HN1		LRRC47	Q53WR6			Rps17;Gm5215	Taf7 Taf2f			MLH1
HNRNPA0		LRRC57	Q541Z2			Rps19;Rps19-ps1;Rps19-ps4	Tanc1			MLX
HNRNPA1		LRRC59	Q542C2			Rps20	Tap1 Abcb2 Ham-1 Ham1			MLXPL
HNRNPA2B1		LRSAM1	Q542E4			Rps23	Tapbp Tapa			MMSA
HNRNPAB		LSAMP	Q542F1			Rps24	Tbc1d22a D15Ertd781e			MNDAL
HNRNPC		LSM2	Q542H7			Rps26	Tbc1d2b Kiaa1055			MNT
HNRNPDL		LSM8	Q542I9			Rps27	Tbce			MO4L2
HNRNPH1		LTA4H	Q542J9			Rps27l	Tbxas1 Cyp5 Cyp5a1			MOB1A
HNRNPH2		LY6H	Q542S9			Rps3	Tead4 Tcf13r1 Tef3 Tefr1			MOCOS
HNRNPH3		LYPLA1	Q542X9			Rps4x	Terf2ip Rap1 MNCb-0448 MNCb-0628			MORC3
HNRNPK		LYPLA2	Q542Y0			Rps6;Rps6-ps1	Tgfb1i1 Ara55			MP2K3
HNRNPL		LYPLAL1	Q543B9			Rps9	Tgfbi			MRO2B
HNRNPM		LYRM4	Q543C5			Rpsa;Rpsa-ps10	Tgm2			MRT4
HNRNPR		LYRM7	Q543D2			Ryr3	Tgm3 Tgase3			MSD4
HNRNPU		LZIC	Q543J5			S100a1	Thbs1 Tsp1			MSH2
HNRNPUL2		LZTFL1	Q543K9			S100a9	Thnsl1			MSH6
HOMER1		M6PR	Q543M3			Sacm1l	Tie1 Tie Tie-1			MSL2
HOMER3		MACF1	Q543N3			Samm50	Timm21 Tim21			MSRA
HP1BP3		MADD	Q543N5			Sar1a	Timm9 Tim9 Tim9a Timm9a			MSRB1
HPCA		MAG	Q543N6			Sardh	Timmdc1			MTNB
HPCAL1		MAGOH	Q543S0			Sbds	Timp3 Sun Timp-3			MTUS1
HPCAL4		MAL2	Q543T5			Scaf8	Tma16			MUG2
HPRT1		MAP1A	Q544F6			Scamp1	Tmco3			MUP11
HRAS		MAP1B	Q544G5			Scp2	Tmed2 Rnp24 Sid394			MUP20
HRSP12		MAP1LC3A	Q544H0			Scpep1	Tmed3			MUTA
HSBP1		MAP1S	Q544J8			Scrib	Tmem11			MYH1
HSD17B10		MAP2	Q544N9			Scrn2	Tmem120a Net29 Tacan			MYH9
HSD17B12		MAP2K1	Q544R1			Scyl2	Tmem134			MYL6
HSDL1		MAP2K2	Q544R6			Sdf2l1	Tmem161b			NAB2
HSDL2		MAP2K4	Q544Z7			Sdha	Tmem205			NACC2
HSP90AA1		MAP4	Q545D8			Sdhb	Tmem214			NAGS
HSP90AB1		MAP6	Q545E6			Sdhc	Tmem33 Db83			NAKD2
HSP90AB2P		MAP6D1	Q545F0			Sds	Tmem38a			NC2B
HSP90AB4P		MAP7D1	Q545G0			Sdsl	Tmem41b D7Ertd743e Kiaa0033			NCEH1
HSP90B1		MAPK10	Q545I9			Sec13	Tmem59 ORF18 Tdcf1			NCK1
HSPA12A		MAPK15	Q545K5			Sec22b	Tmem87a			NCPR
HSPA12B		MAPK8IP3	Q545M7			Sec23a	Tmod4			NDUB9
HSPA1B		MAPRE1	Q545N8			Sec23b	Tmpo Lap2			NDUS4
HSPA2		MAPRE2	Q545T0			Sec23ip	Tmx1 Txndc Txndc1			NDUS6
HSPA4		MAPRE3	Q546G4			Sec31a	Tmx4 D2Bwg1356e Kiaa1162 Txndc13			NDUV1
HSPA4L		MARC2	Q547B5			Sec61a1	Tnc Hxb			NEK7
HSPA5		MARCKS	Q548W7			Secisbp2	Tnni1			NEUL
HSPA8		MARK2	Q549D0			Sel1l	Tnni2			NF2IP
HSPA9		MARS	Q561N5			Selenbp1	Tnnt1			NFAC3
HSPB1		MAT2A	Q564E8			Selenbp2	Tnnt3			NFU1
HSPBP1		MATR3	Q56A15			Selo;1300018J18Rik	Toe1			NGDN
HSPD1		MBLAC2	Q58E35			Sels	Tomm6 Obtp Tom6			NHRF1
HSPE1		MBP	Q58E49			Serbp1	Top1 Top-1			NHRF2
HSPG2		MCCC1	Q58EA6			Serhl	Top1mt			NIPS1
HSPH1		MCCC2	Q58EU6			Serpina1c	Top2b			NIT2
HTT		MCTS1	Q58EW0			Serpina1d	Tpm1 Tpm-1 Tpma			NKTR
HYOU1		MCU	Q59IW9			Serpina3k	Tpm3 Tpm-5 Tpm5			NLE1
IARS		MDH1	Q5BL18			Serpinb1a	Tra2a			NMD3
IARS2		MDH2	Q5BLJ9			Serpinb9b	Trak1			NNRE
IDH1		MDP1	Q5BLK0			Sfxn1	Tram1 Tram			NOM1
IDH2		ME1	Q5BLK1			Sgk2	Trdn			NOP10
IDH3A		ME2	Q5DQJ3			Sgol2	Trim2 Kiaa0517 Narf			NOP16
IDH3B		ME3	Q5F2A7			Sh3bgrl2	Trim24 Tif1 Tif1a			NOVA2
IDH3G		MECP2	Q5FWA0			Shmt2	Trmt6 Kiaa1153 Trm6			NPAS2
IDI1		MECR	Q5HZI6			Sirt3	Trp53i11 Pig11 Tp53i11			NPAT
IGBP1		MESDC2	Q5HZY7			Sirt5	Tsc22d4 Thg1-pit			NPL4
IGHG1		METAP2	Q5M8Q0			Skiv2l	Tsen34 Leng5 Sen34			NR1D1
IGSF21		METTL7A	Q5M9J8			Skiv2l2	Ttc33			NRIF1
IGSF8		MFN2	Q5M9K1			Slc16a1	Tubal3			NRIP1
ILF3		MGEA5	Q5M9K7			Slc25a1	Tubb4a Tubb4			NSA2
ILVBL		MGLL	Q5M9L0			Slc25a10	Twnk Peo1			NSDHL
IMMT		MGST3	Q5M9M0			Slc25a12	Txn Txn1			NSRP1
IMPA1		MICAL3	Q5M9M5			Slc25a13	Tyk2			NSUN2
IMPDH2		MINK1	Q5M9N8			Slc25a15	Ubl5			NUB1
INF2		MPC2	Q5M9P5			Slc25a20	Ubxn8 D0H8S2298E Rep8 Ubxd6			NUD12
INPP1		MPP1	Q5M9P7			Slc25a22	Ufc1			NUDC
INPP4A		MPP2	Q5NC81			Slc25a3	Ufm1			NUDC1
INPP5A		MPP6	Q5ND42			Slc25a42	Ugt1a6 Ugt1 Ugt1a6a Ugt1a7			NUDT7
IPO7		MRAS	Q5NTY0			Slc25a5	Unc119 Unc119h			NUFP2
IPO9		MRPL12	Q5RKN9			Slc27a2	Uox			NVL
IQGAP1		MSN	Q5SQB7			Slc27a5	Uqcr10			O54931-5;O54931-4;O54931-3;O54931-2;O54931;A2API8;F7AA26;gi|149037139|gb|EDL91670.1| rCG31964, isoform CRA_d [Rattus norvegicus];tr|Q5U301|Q5U301_RAT A kinase (PRKA) anchor protein 2 OS=Rattus norvegicus GN=Akap2 PE=2 SV=1;gi|58865524|ref|NP_001011974.1| A kinase (PRKA) anchor protein2;gi|149037137|gb|EDL91668.1| rCG31964, isoform CRA_b [Rattus norvegicus]
IQSEC1		MT-ND1	Q5SS12			Slc38a3	Usp10 Kiaa0190 Ode-1 Uchrp			OASL1
IQSEC2		MTCH1	Q5SSP3			Slc7a2	Utp11 Utp11l			OCTC
IRGQ		MTCH2	Q5SUC3			Slc9a3r1	Vamp2 Syb2			ODB2
ISCA1		MTDH	Q5SUR3			Slco1a1	Vcan Cspg2			ODBB
ISCA2		MTFR1L	Q5SVG5			Slirp;1810035L17Rik	Vdac2 Vdac6			ODO1
ISCU		MTHFD1	Q5SVY2			Sltm	Vdac3			ODPB
ISOC1		MTMR1	Q5SW83			Smap1	Vgll4			ODPX
ISOC2		MTMR2	Q5SW88			Smpdl3a	Vhl Vhlh			OGG1
IST1		MTOR	Q5SX50			Smu1	Vkorc1l1			OLA1
ITGAV		MTX1	Q5SZA3			Snap47	Vnn1			OM2-V5;VSVG-OM2;OM2-V5_full_length;P01868;P01869;mAbEDAR5_heavy;mAbEDAR1_2_3_4 heavy chain;mAbEDAR31 heavy chain_150109;mAbEDAR1 heavy chain_150109;mAbEDAR6_heavy_IgG1;mAbEDAR6_heavy
ITGB1		MTX2	Q5XJF6			Snd1	Vrk3			ORC3
ITPK1		MUT	Q60I30			Snrnp200	Vsnl1 Visl1			ORNT1
ITPR1		MYADM	Q61563			Snrnp40	Vwf			OSBP1
IVD		MYH10	Q6DFW5			Snrpn;Snrpb	Wars1 Wars Wrs			OSGI1
KARS		MYL6	Q6GT24			Sorbs2	Wbp2			OSTC
KATNAL1		MYL6B	Q6NZD2			Sord	Wdr20 Wdr20b Wdr20rt			OTUD4
KATNAL2		MYO18A	Q6P6L5			Spnb3	Wdr3			P3H1
KBTBD11		MYO1D	Q6PDC2			Srm	Wdr43 Kiaa0007			PAIP1
KCNA2		MYO5A	Q6RI64			Srp19	Xrcc5 G22p2			PAK2
KCNAB2		MYO6	Q6ZWZ7			Srp72	Zc2hc1a Fam164a			PALS2
KCTD12		NACA	Q78P93			Srpr	Zc3h11a Kiaa0663			PANK1
KCTD16		NADK2	Q78ZJ8			Ssr1	Zc3h12a Mcpip Mcpip1			PAR14
KHDRBS3		NAMPT	Q790I0			Ssr4	Zfp36l1 Brf1 Tis11b			PARG
KIAA0513		NANS	Q790Y8			Stard10	Zfp91 Pzf			PARP3
KIAA1107		NAPB	Q7TRE6			Stau1	Znf260 Zfp260			PAWR
KIAA1211L		NAPG	Q80XU2			Stbd1	Znf593 Zfp593			PBLD1
KIAA1244		NARS	Q80ZM5			Stoml2	Znf652 Kiaa0924 Zfp652			PBLD2
KIAA1468		NBEA	Q80ZS7			Stub1	Znf771 Zfp771			PCCA
KIAA1598		NCAM1	Q8BH78			Stx17	Znfx1			PCGF2
KIF21A		NCAM2	Q8BH80			Sucla2	Zrsr1 Sp2 Sp2-7 U2af1-rs1 U2af1l1			PCGF6
KIF2A		NCAN	Q8BP43			Suox	mt-Nd2 Nd2			PCNA
KIF3A		NCEH1	Q8BS30			Svil	mt-Nd3 Nd3			PDC6I
KIF5C		NCK2	Q8BTU6			Taco1				PDCD2
KIFAP3		NCKAP1	Q8BZN7			Tat				PDCD4
KLC1		NCKIPSD	Q8C253			Tbc1d17				PDCD6
KPNA3		NCL	Q8C845			Tbc1d5				PDE12
KPNA6		NCOA7	Q8JZR2			Tbc1d9b				PDIA1
KPNB1		NDEL1	Q8K2J1			Tbl2				PDIA4
KTN1		NDRG2	Q91V77			Tbrg4				PDXD1
L1CAM		NDRG3	Q91VB8			Tcf25				PDXK
LAMA2		NDRG4	Q91YZ8			Tdo2				PEF1
LAMB2		NDUFA10	Q923F1			Tecr				PEPL1
LAMC1		NDUFA12	Q99J57			Tfr2				PER2
LAMP1		NDUFA13	Q99N15			Tfrc				PESC
LAMTOR1		NDUFA2	Q9CPN9			Tgm2				PEX5
LAMTOR3		NDUFA4	Q9CPX4			Thnsl2				PEX7
LAMTOR5		NDUFA6	Q9CQF7			Thop1				PFKAM
LANCL1		NDUFA7	Q9CQM8			Timm17b				PGR1A
LANCL2		NDUFA8	Q9D4I9			Timm50				PGTA
LARS		NDUFA9	Q9DCY1			Timm8a1				PHB1
LCMT1		NDUFAB1	Q9ESU7			Tmed1				PHB2
LDHA		NDUFAF2	Q9JHF5			Tmed2				PHF11
LDHB		NDUFAF4	Q9JLI2			Tmed4				PHF12
LETM1		NDUFB4	QCR8			Tmed5				PHF5A
LGALS1		NDUFB5	QORL2			Tmed7				PHF8
LGALS3		NDUFB7	QSOX1			Tmed9				PHS
LGALS3BP		NDUFB9	RADI			Tmem30a				PHS2
LGALSL		NDUFC2	RAE1L			Tmod3				PI42C
LGI1		NDUFS2	RAP2C			Tnpo1				PIAS4
LGI3		NDUFS3	RARR2			Tomm22				PICAL
LIMCH1		NDUFS4	RASF1			Tomm40				PIHD1
LIN7A		NDUFS5	RBBP4			Tomm70a				PIN1
LIN7C		NDUFS6	RBM14			Top1				PINX1
LINGO1		NDUFS7	RBM25			Top2b				PLAK
LLGL1		NDUFS8	RBMX			Tpmt				PLAP
LMAN1		NDUFV1	RCC1			Tpp1				PLCB
LMAN2		NDUFV2	RCN1			Tpp2				PLEC
LMNA		NEBL	RCN2			Trabd				PLIN5
LMNB1		NECAB1	RCN3			Trip10				PLMN
LMNB2		NECAP1	RECK			Trmt6				PLPHP
LMO7		NEFH	REEP5			Trp53bp2;Tp53bp2				PLST
LNP		NEFL	RET4			Tsfm				PMGE
LONP1		NEFM	RGPA1			Tst				PML
LRP1		NEGR1	RHG01			Ttc37				PO210
LRPPRC		NF1	RISC			Ttc39c				PON1
LRRC40		NFASC	RL13			Tuba4a				PON3
LRRC47		NFS1	RL14			Txnrd2				PP2BA
LRRC57		NGEF	RL27A			Uba3				PPA5
LRRC59		NIF3L1	RL3			Ubap2				PPGB
LRRC8A		NISCH	RL34			Ubap2l				PPME1
LRSAM1		NIT1	RL35			Ube2d3;Ube2d2				PQBP1
LSAMP		NIT2	RL8			Ube2h;Gm2058				PR38B
LTA4H		NLGN2	RNPS1			Ubr4				PRD15
LYRM4		NLN	RON			Ubxn1				PRDX3
LZIC		NME1	RPN1			Ubxn4				PRDX5
LZTFL1		NME2	RS30			Ubxn6				PRKRA
MACF1		NME3	RS9			Ufd1l				PROX1
MACROD1		NMT1	RU17			Uggt1				PROZ
MAG		NNT	RU2A			Ugt1a1				PRP39
MAGI2		NONO	S10AB			Ugt1a6b				PRPS1
MAGOH		NOVA1	S10AD			Ugt2b1				PRPS2
MAL2		NPDC1	S26A2			Ugt2b36				PSIP1
MAOA		NPEPPS	S29A1			Ugt2b5;Ugt2b17				PSMD5
MAOB		NPLOC4	S38A2			Ugt3a2				PSME3
MAP1A		NPM1	S4R1E5			Upf1				PTN23
MAP1LC3A		NPTN	S4R2T8			Uqcr10				PUM3
MAP1LC3B		NPTX1	S61A1			Uqcrb				PUR4
MAP2		NRBP1	SAC1			Uqcrc1				PUR9
MAP2K1		NRCAM	SAE2			Uqcrc2				PUS1
MAP2K2		NRXN1	SAFB1			Uqcrfs1				PUS10
MAP2K4		NRXN3	SAHH2			Uqcrq				PUS7L
MAP6		NSF	SAP25			Usmg5				PWP1
MAP7D1		NSFL1C	SBDS			Uso1				PWP3A
MAPK1		NT5DC3	SBP1			Usp24				PXL2A
MAPK10		NTM	SC22B			Vamp8				PYC
MAPK15		NTRK2	SC61B			Vapa				Q08BU3
MAPK3		NUDC	SC65			Vapb				Q14AA6
MAPK8IP3		NUDCD3	SCRB2			Vars				Q3KNJ6
MAPRE1		NUDT2	SCRN2			Vcp				Q3TDT0
MAPRE2		NUDT21	SCUB1			Vcpip1				Q3TJ22
MAPRE3		NUDT4	SDF2L			Vdac1				Q3TMN1
MARC2		NUDT5	SDHA			Vdac3				Q3TQ29
MARCKSL1		NUMA1	SDK2			Vps13c				Q3TUE1
MARS		NUMBL	SEM3C			Vps13d				Q3TWV4
MAST3		NUTF2	SERB			Vps28				Q3U0X6
MAT2A		OAT	SERC5			Vtn				Q3U2G2
MAT2B		OCIAD1	SET1B			Wbp2				Q3UF75
MATR3		OCRL	SETD7			Wdr45l				Q3UF95
MBOAT7		OGDH	SFPQ			Wdr92				Q3UI68
MCAM		OGDHL	SGTA			Whsc1l1				Q3UQ17
MCCC1		OGT	SIAE			Wipi2				Q3UQE8
MCCC2		OLFM1	SIAL			Yars2				Q3UV08
MCU		OPA1	SIL1			Ythdf3				Q3UXD9
MDH1		OPALIN	SK2L2			Zc3h15				Q3V116
MDH2		OPCML	SLK			Zfyve1				Q4QQP3
ME1		OPTN	SMCA5			Zhx2				Q543V3
ME2		ORM1	SMU1			Zyx				Q5DTZ3
ME3		OSBP	SNAA							Q5NBZ1
MECP2		OSBPL1A	SNR40							Q5RKN9
MECR		OSBPL8	SNUT2							Q5SVG5
METAP2		OSTF1	SNX2							Q68FG2
METTL7A		OTUB1	SNX5							Q6NZD2
MFN1		OXCT1	SNX9							Q6P264
MFN2		OXR1	SODC							Q6P7T9
MFSD6		OXSR1	SPP24							Q6PAQ8
MGEA5		P4HB	SPRL1							Q6PCS8
MGLL		PABPC1	SRP68							Q6PF96
MGST1		PACS1	SRSF2							Q6PFV6
MGST3		PACSIN1	SRSF5							Q792Z1
MICU3		PACSIN2	SRSF6							Q7M6X2
MIF		PADI2	SSRG							Q80XK2
MINK1		PAFAH1B1	STAT3							Q80XN4
MKKS		PAFAH1B3	STS							Q80ZP8
MLC1		PAICS	STXB1							Q8BIS1
MLEC		PAK1	SUCA							Q8BJL9
MLF2		PAK3	SUCB1							Q8BKL1
MOB1A		PALM	SUCB2							Q8BM41
MPC2		PALM2	SVS4							Q8BP18
MPI		PAM	SYCC							Q8BSS6
MPP1		PANX1	SYFB							Q8BV16
MPP2		PARK7	SYG							Q8BW24
MPP6		PARP1	SYIC							Q8C2Q8
MPRIP		PBXIP1	SYIM							Q8C483
MRAS		PCBP1	SYLC							Q8C7I4
MRPL12		PCBP2	SYMC							Q8CAP3
MRPS36		PCCA	SYRC							Q8CBM2
MSN		PCCB	SYWC							Q8CEC2
MT-ATP6		PCDH1	SYYC							Q8CEC4
MT-CO2		PCDH9	T3HPD							Q8CFZ6
MT-ND1		PCLO	TAGL2							Q8CGB9
MT-ND4		PCMT1	TALDO							Q8K0D9
MT-ND5		PCSK1N	TBA1A							Q8K119
MT3		PCYOX1	TBC15							Q8K1M3
MTAP		PCYT2	TCEA1							Q8K3M1
MTCH2		PDAP1	TCO2							Q8R1A8
MTDH		PDCD5	TCP4							Q8R3V2
MTFR1L		PDCD6	TCTP							Q8VCQ8
MTHFD1		PDCD6IP	TEBP							Q91VB8
MTMR1		PDE1A	TGFB2							Q91X75
MTMR2		PDE1B	THIC							Q91YZ2
MTOR		PDE2A	THIL							Q921L6
MTPN		PDHA1	THIM							Q99K73
MTURN		PDHB	THIO							Q99LB4
MTX1		PDHX	THUM1							Q9CPX4
MTX2		PDIA4	TIF1B							Q9CZP3
MUT		PDIA6	TIMP1							Q9D031
MVP		PDK2	TIPRL							Q9ERL0
MXRA7		PDK3	TITIN							Q9JIZ5
MYADM		PDP1	TM263							Q9JLI0
MYH10		PDXP	TM9S3							Q9QXJ2
MYH14		PEBP1	TM9S4							Q9R1R8
MYH9		PEPD	TMED3							Q9Z1A1
MYL12A		PFDN2	TMEM2							QCR2
MYL6		PFDN5	TMM43							R12BB
MYL6B		PFDN6	TNMD							RAB14
MYLK		PFKL	TOP1							RAB18
MYO18A		PFKP	TOP2B							RAB5C
MYO1D		PFN1	TPM2							RAB6B
MYO5A		PFN2	TPM3							RAD17
MYO6		PGAM2	TPM4							RADI
NAA15		PGAM5	TPP1							RAI1
NACA		PGD	TRFL							RAI14
NADK2		PGK1	TROAP							RALY
NAGK		PGM1	TRPM6							RANB3
NAMPT		PGM2	TRXR1							RANB9
NANS		PGM2L1	TSNAX							RARA
NAP1L1		PGM3	TTL12							RB
NAP1L4		PGRMC1	TXNL1							RB11B
NAP1L5		PHACTR1	TYB4							RBM12
NAPA		PHB	U2AF2							RBM3
NAPB		PHB2	U520							RBX1
NAPG		PHGDH	UB2V1							RCC2
NARS		PHYHIP	UBA5							RCN1
NBEA		PHYHIPL	UBE2Z							RDH7
NCALD		PI4KA	UBQL1							REPI1
NCAM1		PICALM	UCMA							RESF1
NCAM2		PICK1	UCRI							REST
NCAN		PIK3R1	UGPA							REV__B1AYM9
NCDN		PIK3R4	USO1							REV__D3YZU5;REV__D3YZU4;REV__D3YZU1
NCEH1		PIN1	V9GXF0							REV__E9PY51;REV__E9PWG2
NCK2		PIP4K2A	VAPA							REV__E9Q1R5;REV__P97445
NCKAP1		PIP4K2B	VASN							REV__E9Q3W4;REV__Q9QXS1-15;REV__Q9QXS1-10;REV__E9Q153;REV__Q9QXS1-9;REV__Q9QXS1-12;REV__E9QKX4;REV__Q9QXS1-11;REV__Q9QXS1-13;REV__E9QLJ5;REV__Q9QXS1-5;REV__Q9QXS1-3;REV__E9QMZ5;REV__E9PY96;REV__Q9QXS1-16;REV__Q9QXS1-4;REV__E9QL05;REV__Q9QXS1-14;REV__E9QQ00;REV__Q9QXS1-6;REV__Q9QXS1-7;REV__Q9QXS1-8;REV__E9QK43;REV__Q9QXS1-2;REV__E9QPE8;REV__Q9QXS1;REV__E9QN87;REV__F6R059
NCKIPSD		PIP4K2C	VASP							REV__F6VUN6;REV__Q9D5U9;REV__Q9D5U9-2
NCL		PIP5K1C	VATA							REV__G5E8J1
NCLN		PITPNA	VATB2							REV__P07310
NCOA7		PITPNB	VINEX							REV__Q05BD6;REV__P47743
NCS1		PITPNC1	VKOR1							REV__Q09324;REV__G3UY40
NDEL1		PKM	VTDB							REV__Q4JJC0;REV__Q99NH2-5;REV__E9PYJ2;REV__Q99NH2-3;REV__Q99NH2-4;REV__F6UGU7;REV__E0CX45;REV__F6TSJ9;REV__E0CXR8;REV__E0CZE2;REV__Q99NH2-2;REV__E0CZ83;REV__E0CY24;REV__E0CXL4;REV__B7ZNY3;REV__F6S7Z1;REV__Q99NH2;REV__G3XA13;REV__A5D6P2
NDRG1		PKP4	VWA1							REV__Q4VA53;REV__Q4VA53-3;REV__F8WHU5;REV__Q4VA53-2;REV__Q6A026;REV__E9QPI5
NDRG3		PLCB1	XPO1							REV__Q60596
NDRG4		PLCD1	XPO2							REV__Q61043-2;REV__Q61043;REV__E9Q4S3
NDUFA10		PLIN3	XYLK							REV__Q6B966
NDUFA12		PLP1	YKT6							REV__Q6DG52-2;REV__D6RGU2;REV__Q6DG52;REV__D3YWJ4
NDUFA13		PLS3	YTDC1							REV__Q765H6
NDUFA2		PLXNA1	Z4YJF5							REV__Q7TMY8;REV__A2AFQ0;REV__Q7TMY8-4;REV__Q7TMY8-3;REV__Q7TMY8-2;REV__F6XP90
NDUFA3		PLXNA4	Z4YJU8							REV__Q80V86;REV__A2API3
NDUFA4		PLXNB1	Z4YKV1							REV__Q80VL1
NDUFA5		PMP2	ZEP3							REV__Q80VR3
NDUFA6		PMPCA	ZNF22							REV__Q80WE4-3;REV__Q80WE4-4;REV__Q80WE4;REV__Q80WE4-2
NDUFA7		PMPCB	ZXDC							REV__Q8BG28
NDUFA8		PMVK								REV__Q8BH16
NDUFA9		PNP								REV__Q8BHJ9
NDUFAB1		PON2								REV__Q8BS45
NDUFAF2		POR								REV__Q8BYK5-4;REV__A2AHM4;REV__Q8BYK5-3;REV__Q8BYK5;REV__Q8BYK5-2
NDUFAF4		PPA1								REV__Q8C7N0;REV__Q3UVW2;REV__P22723-2;REV__P22723
NDUFB1		PPA2								REV__Q8CC96
NDUFB10		PPAP2B								REV__Q8R361
NDUFB3		PPCS								REV__Q91YN1
NDUFB4		PPFIA2								REV__Q9JJB1;REV__E9Q1C2
NDUFB5		PPFIA3								RFA1
NDUFB8		PPFIA4								RFA3
NDUFC1		PPIA								RFOX2
NDUFC2		PPIB								RGL3
NDUFS1		PPID								RINI
NDUFS2		PPIF								RISC
NDUFS3		PPIL1								RL22L
NDUFS4		PPM1A								RL23A
NDUFS5		PPM1F								RL34
NDUFS6		PPME1								RMD1
NDUFS7		PPP1CA								RN114
NDUFS8		PPP1CB								RNBP6
NDUFV1		PPP1R12A								RNF12
NDUFV2		PPP1R1B								ROCK1
NECAB1		PPP1R2								RPAB4
NECAB2		PPP1R7								RPAB5
NEDD8		PPP1R9A								RPC10
NEDD8-MDP1		PPP1R9B								RPC6
NEFM		PPP2CA								RPGF4
NEGR1		PPP2CB								RPR1A
NEO1		PPP2R2A								RRP1
NF1		PPP2R2D								RRP15
NFASC		PPP2R4								RS29
NFS1		PPP2R5D								RS30
NFU1		PPP2R5E								RS6
NGEF		PPP3CA								RSRC2
NIF3L1		PPP3CB								RSRP1
NIN		PPP3R1								RT09
NISCH		PPP6R2								RT35
NIT1		PRDX1								RTF2
NME1		PRDX2								RTN4
NME2		PRDX3								RU1C
NME3		PRDX6								RUXE
NMT1		PREP								S23IP
NNT		PREPL								S2513
NOMO2		PRKAA1								S25A3
NONO		PRKAB2								S27A5
NPEPPS		PRKACA								S4R1E5
NPLOC4		PRKACB								S4R1P5
NPM1		PRKACG								S4R248
NPTN		PRKAG1								S4R2D5
NPTX1		PRKAR1A								S7A6O
NPTXR		PRKAR1B								SAAL1
NRBP1		PRKAR2A								SAE1
NRBP2		PRKAR2B								SALL2
NRCAM		PRKCA								SAMH1
NRXN1		PRKCB								SAP30
NRXN3		PRKCE								SARDH
NSF		PRKCG								SART3
NT5C2		PRKCSH								SAS10
NT5DC3		PRKRA								SBDS
NTRK2		PROSC								SC16A
NUCB1		PRPF19								SC16B
NUDC		PRPF8								SCP2
NUDCD3		PRPS1								SDF2
NUDT2		PRRT2								SDHA
NUDT21		PSAP								SDHB
NUDT5		PSAT1								SEC63
NUMBL		PSIP1								SELB
NUTF2		PSMA1								SELT
OAT		PSMA3								SEN34
OCIAD1		PSMA4								SENP5
OCRL		PSMA5								SENP6
OGDH		PSMA6								SEPT8
OGT		PSMA7								SERPH
OLA1		PSMB4								SFR1
OLFM1		PSMB5								SGTA
OMG		PSMB6								SHLB1
OPA1		PSMB7								SHOT1
OPA3		PSMC2								SHRM2
OPTN		PSMC4								SIAS
OSBP		PSMC5								SIR2
OSBPL1A		PSMD10								SKI3
OSBPL8		PSMD11								SLAI2
OSTF1		PSMD12								SLFN5
OTUB1		PSMD13								SMAD1
OXCT1		PSMD14								SMAD3
OXR1		PSMD2								SMAD4
P4HB		PSMD3								SMAD5
PA2G4		PSMD5								SMAP1
PABPC1		PSMD6								SMBT1
PABPC4		PSMD8								SMRCD
PACS1		PSME1								SNAA
PACSIN2		PSMF1								SNAG
PAFAH1B1		PSPC1								SNPC4
PAFAH1B2		PTBP1								SNX5
PAFAH1B3		PTBP2								SNX9
PAICS		PTGES3								SO1B2
PAK1		PTGR1								SOAT2
PAK2		PTK2B								SODM
PAK3		PTMA								SOX
PALM		PTPLAD1								SP110
PAM		PTPN11								SPAG7
PANK4		PTPN23								SPB1
PARK7		PTPRA								SPCS3
PARP1		PTPRD								SPF30
PARVA		PTPRN2								SPOP
PBXIP1		PTPRZ1								SPRTN
PC		PTRF								SPRY4
PCBP1		PTRHD1								SPS2
PCBP2		PVRL1								SPT2
PCBP4		PYGB								SPTB2
PCCA		PYGM								SPTN1
PCCB		QARS								SQOR
PCDH1		QDPR								SR140
PCDH9		QKI								SR1IP
PCLO		RAB10								SRBS2
PCMT1		RAB11B								SRFB1
PCP4		RAB12								SRP14
PCSK1N		RAB14								SRPK1
PCYOX1		RAB18								SRPK2
PCYOX1L		RAB1A								SRSF6
PCYT2		RAB1B								SSDH
PDCD10		RAB2A								SSF1
PDCD5		RAB2B								SSRA
PDCD6		RAB35								ST2A1
PDCD6IP		RAB39B								ST2A8
PDE1A		RAB3A								STAR5
PDE1B		RAB3C								STK19
PDE2A		RAB3D								STK24
PDHA1		RAB3GAP1								STPAP
PDHB		RAB3GAP2								STT3A
PDHX		RAB4A								STT3B
PDIA3		RAB4B								SUCA
PDIA4		RAB5B								SUCB1
PDIA6		RAB6A								SUCB2
PDK2		RAB6B								SUGP2
PDK3		RAB7A								SUOX
PDPK1		RAB8A								SURF2
PDXK		RAB8B								SUV3
PDXP		RABEP1								SVIL
PEA15		RABGAP1								SWT1
PEBP1		RABGGTA								SYDC
PEF1		RAC1								SYIC
PEPD		RAD23A								SYUA
PEX5L		RAD23B								T2EA
PFDN1		RALA								T2EB
PFDN2		RALY								TACC1
PFDN5		RAN								TAF11
PFKL		RANBP1								TAF12
PFKM		RANGAP1								TAF13
PFKP		RAP1A								TAF4B
PFN1		RAP1GAP								TAGL2
PFN2		RAP1GAP2								TANC2
PGAM5		RAP1GDS1								TAP26
PGAP1		RAP2A								TASO2
PGD		RAP2B								TB182
PGK1		RAPGEF2								TBA1C
PGLS		RAPGEF4								TBB5
PGM1		RARS								TBCK
PGM2		RASGRF2								TBL2
PGM2L1		RBBP4								TCEA1
PGM3		RBBP9								TDIF2
PGP		RBM8A								TECR
PGRMC2		RBMX								TEF
PHACTR1		RBP1								TENS3
PHB		RBX1								TERF1
PHB2		RCN2								TET3
PHGDH		RDX								TF2AA
PHPT1		REEP2								TFAM
PHYHIP		REEP5								TFEB
PHYHIPL		REPS1								TFPT
PI4KA		RFK								TGO1
PICALM		RFTN1								THIKA
PICK1		RGS7								THIKB
PIGN		RGS7BP								THIO
PIK3R4		RHEB								THRB
PIN1		RHOA								THRSP
PIP4K2A		RHOB								THTM
PIP4K2B		RHOG								THTR
PIP4K2C		RLTPR								TIAM2
PIP5K1C		RMDN3								TIM9
PITPNA		RNH1								TM214
PITPNB		RNPEP								TM9S2
PITPNC1		ROCK2								TM9S3
PKM		ROGDI								TM9S4
PKP4		RPA2								TMM19
PLAA		RPA3								TMM33
PLCB1		RPH3A								TNR6B
PLCD1		RPL10								TOE1
PLCL1		RPL10A								TOM34
PLCXD3		RPL11								TOP2A
PLD3		RPL13								TOPB1
PLEC		RPL14								TPM2
PLS3		RPL15								TPP2
PLXNA1		RPL18A								TPRKB
PLXNA4		RPL19								TRI11
PMPCA		RPL21								TRI23
PMPCB		RPL22								TRI41
PMVK		RPL23A								TRI56
PNMAL2		RPL24								TRIM2
PNP		RPL26								TRIM8
PNPLA6		RPL27								TRIP4
PNPO		RPL27A								TRM2A
PON2		RPL28								TRM5
POR		RPL29								TRUB1
POTEE		RPL3								TSNAX
PPA1		RPL30								TTHY
PPA2		RPL31								TTPA
PPAP2B		RPL32								TWF1
PPFIA2		RPL35								TXN4B
PPFIA3		RPL36AL								TYB4
PPIA		RPL4								TYDP1
PPIB		RPL5								TZAP
PPIF		RPL7A								UB2D3
PPIL1		RPL8								UB2L3
PPM1B		RPLP0								UBE2A
PPM1E		RPLP2								UBE3C
PPM1H		RPN1								UBE4B
PPME1		RPS10-NUDT3								UBL7
PPP1CA		RPS11								UBP22
PPP1CB		RPS12								UBP24
PPP1CC		RPS13								UBP28
PPP1R12A		RPS14								UBP34
PPP1R1B		RPS15A								UBP42
PPP1R21		RPS16								UBP47
PPP1R7		RPS17L								UBR2
PPP1R9A		RPS18								UBR7
PPP1R9B		RPS19								UCHL3
PPP2CB		RPS2								UCK1
PPP2R1A		RPS20								UFC1
PPP2R4		RPS23								UFD1
PPP2R5C		RPS24								UFL1
PPP2R5D		RPS25								UMPS
PPP2R5E		RPS26								UPP
PPP3CA		RPS27A								URIC
PPP3CB		RPS28								URP2
PPP3R1		RPS3								UTP16
PPP5C		RPS3A								UTP18
PPT1		RPS4X								UVSSA
PRAF2		RPS5								VAPB
PRCP		RPS7								VATH
PRDX1		RPS8								VDAC1
PRDX2		RPS9								VDAC3
PRDX3		RPSA								VIME
PRDX5		RTCB								VINC
PRDX6		RTN1								VIP2
PREP		RTN3								VPS25
PREPL		RTN4								VPS4B
PRKACA		RUFY3								WASL
PRKACB		RUVBL2								WDR46
PRKACG		RYR2								WDR48
PRKAG1		S100A6								WDR55
PRKAR1A		S100B								WIPI4
PRKAR1B		S1PR1								XBP1
PRKAR2B		SACM1L								XIAP
PRKCA		SAE1								XPA
PRKCB		SAFB								XPF
PRKCE		SAMHD1								XPO2
PRKCG		SAMM50								XPO4
PRKCSH		SAR1A								XPO5
PRKDC		SART3								XPO7
PRKRA		SBDS								XPP1
PRMT1		SBF1								XRCC4
PRMT5		SCAMP1								XRCC6
PRNP		SCAMP3								YAF2
PROSC		SCAMP5								YJU2B
PRPS1		SCARB2								YTDC2
PRPSAP1		SCCPDH								YTHD2
PRPSAP2		SCD5								Z280D
PRRT3		SCFD1								ZBT43
PRSS1		SCG2								ZBT44
PSAP		SCG3								ZBTB9
PSAT1		SCG5								ZC3H8
PSD3		SCN2A								ZC3HE
PSIP1		SCN2B								ZCHC9
PSMA1		SCO1								ZFAN6
PSMA2		SCOC								ZFX
PSMA3		SCP2								ZGPAT
PSMA4		SCRN1								ZKSC3
PSMA5		SCYL1								ZMIZ1
PSMA6		SDHA								ZN131
PSMA7		SDHB								ZN271
PSMB1		SEC14L2								ZN335
PSMB2		SEC31A								ZN511
PSMB3		SEC62								ZN524
PSMB4		SEMA4D								ZN568
PSMB5		SEPT10								ZN608
PSMB7		SEPT11								ZN687
PSMC2		SEPT3								ZN746
PSMC3		SEPT4								ZN771
PSMC4		SEPT5								ZN809
PSMC5		SEPT6								ZN865
PSMC6		SEPT7								ZNF2
PSMD1		SEPT8								ZNF24
PSMD11		SEPT9								ZNF32
PSMD12		SERINC1								ZNF76
PSMD13		SERPINA1								ZO2
PSMD14		SET								ZRAB2
PSMD2		SF3B3								ZSC12
PSMD3		SFN								ZSC21
PSMD4		SFPQ								ZXDC
PSMD6		SFXN1
PSMD7		SGIP1
PSMD8		SGTA
PSME1		SGTB
PSME2		SH3BGRL
PSPC1		SH3GL1
PTGES2		SH3GL2
PTGES3		SH3GL3
PTGR1		SH3GLB1
PTK2		SH3GLB2
PTK2B		SHANK2
PTMS		SHANK3
PTPLAD1		SIRPA
PTPN11		SIRT2
PTPN23		SIRT3
PTPRA		SIRT5
PTPRD		SKP1
PTPRN		SLC12A2
PTPRN2		SLC12A5
PTPRS		SLC16A1
PTPRZ1		SLC17A7
PTRF		SLC1A2
PTRHD1		SLC1A3
PUM1		SLC25A11
PURA		SLC25A13
PVALB		SLC25A22
PVRL1		SLC25A23
PYGB		SLC25A3
PYGM		SLC25A4
QDPR		SLC25A46
QKI		SLC25A5
QPRT		SLC25A6
RAB11B		SLC2A1
RAB11FIP5		SLC2A3
RAB12		SLC30A9
RAB14		SLC32A1
RAB18		SLC4A4
RAB1B		SLC4A7
RAB21		SLC6A1
RAB22A		SLC6A11
RAB23		SLC7A5
RAB24		SLC9A1
RAB2A		SLC9A3R1
RAB2B		SLC9A3R2
RAB35		SLIRP
RAB39B		SLK
RAB3A		SMAP1
RAB3C		SMAP2
RAB3D		SMARCC2
RAB3GAP1		SMS
RAB3GAP2		SNAP25
RAB4A		SNAP91
RAB4B		SNCA
RAB5A		SNCB
RAB6A		SNCG
RAB6B		SND1
RAB7A		SNPH
RAB8A		SNRNP200
RAB8B		SNRNP70
RAB9B		SNRPD1
RABGAP1		SNRPD3
RABL6		SNRPE
RAC1		SNRPG
RAD23A		SNRPN
RALA		SNTA1
RALB		SNX1
RALY		SNX12
RAN		SNX27
RANBP1		SNX30
RANBP2		SNX4
RANGAP1		SNX5
RAP1B		SNX6
RAP1GAP		SOD1
RAP1GAP2		SOD2
RAP1GDS1		SOGA3
RAP2A		SORBS1
RAP2B		SORBS2
RAPGEF2		SORD
RAPGEF4		SPARCL1
RARS		SPCS2
RASA1		SPTAN1
RASGRF2		SPTB
RBFOX3		SPTBN1
RBMX		SPTBN4
RBP1		SRC
RCN2		SRCIN1
RDX		SRGAP3
REEP5		SRI
RGS6		SRP14
RGS7		SRP54
RHEB		SRP72
RHOA		SRP9
RHOG		SRPK2
RHOT1		SRSF1
RIMS1		SRSF2
RLTPR		SRSF3
RMDN3		SRSF7
RMND1		SSB
RNH1		SSBP1
ROCK2		ST13
ROGDI		STAM
RPL10		STIM1
RPL10A		STIP1
RPL11		STK24
RPL13A		STK32C
RPL14		STK38L
RPL15		STMN1
RPL18		STMN2
RPL18A		STMN3
RPL21		STOML2
RPL22		STRAP
RPL23		STRN
RPL23A		STUB1
RPL24		STX12
RPL26		STX1A
RPL27		STX1B
RPL3		STX4
RPL30		STX7
RPL31		STXBP1
RPL35		STXBP3
RPL35A		STXBP5
RPL38		STXBP5L
RPL4		SUCLA2
RPL6		SUCLG1
RPL7		SUGT1
RPL8		SV2A
RPLP0		SV2B
RPLP1		SVIP
RPLP2		SYN1
RPN1		SYN2
RPN2		SYN3
RPS10-NUDT3		SYNCRIP
RPS11		SYNGAP1
RPS12		SYNGR1
RPS13		SYNGR3
RPS14		SYNJ1
RPS15A		SYNPO
RPS16		SYP
RPS17L		SYT1
RPS18		SYT2
RPS19		SYT7
RPS2		TAGLN2
RPS20		TAGLN3
RPS23		TALDO1
RPS24		TAOK1
RPS25		TARDBP
RPS26		TBC1D24
RPS27		TBCA
RPS27L		TBCB
RPS3		TBCD
RPS3A		TCEAL5
RPS4X		TCEB1
RPS5		TCEB2
RPS6		TCP1
RPS6KA2		TCP11L1
RPS7		TECR
RPS8		TF
RPS9		TFAM
RPSA		TGM2
RRBP1		THOP1
RTCA		THY1
RTCB		TIMM10
RTN1		TIMM13
RTN3		TIMM9
RTN4		TJP1
RUFY3		TJP2
RUNDC3A		TK2
RUVBL1		TKT
RUVBL2		TLN1
S100A13		TLN2
S100B		TMED10
S1PR1		TMEM167A
SACM1L		TMEM30A
SAFB		TMEM65
SAMHD1		TMLHE
SAMM50		TMOD1
SAR1A		TMOD2
SARS		TMPO
SARS2		TMSB10
SART3		TMX1
SBDS		TMX3
SBF1		TNPO2
SCAI		TNR
SCAMP3		TOLLIP
SCAMP5		TOM1
SCCPDH		TOM1L2
SCFD1		TOMM70A
SCG2		TPD52
SCG3		TPM1
SCG5		TPM3
SCN2A		TPM4
SCN2B		TPP2
SCN3B		TPPP
SCO1		TPR
SCOC		TPRG1L
SDHA		TPT1
SDHB		TRA2B
SEC13		TRAP1
SEC14L2		TRAPPC10
SEC22B		TRIM28
SEC23A		TROVE2
SEC24C		TSC2
SEC31A		TSFM
SEH1L		TSN
SELENBP1		TSNAX
SEPT11		TSPAN7
SEPT2		TST
SEPT3		TSTA3
SEPT5		TTLL12
SEPT7		TTR
SEPT8		TUBA1A
SEPT9		TUBA1B
SEPW1		TUBA4A
SERBP1		TUBB
SERINC1		TUBB2A
SERPINA1		TUBB3
SF1		TUBB4B
SFPQ		TUFM
SFXN1		TWF1
SFXN3		TWF2
SFXN5		TXNDC17
SGTB		TXNDC5
SH3BGRL		TXNL1
SH3BGRL3		TXNRD1
SH3GL1		U2AF2
SH3GL2		UBA2
SH3GL3		UBA3
SH3GLB1		UBA5
SH3GLB2		UBA6
SIRT2		UBAP2L
SIRT3		UBE2D3
SIRT5		UBE2I
SLC12A2		UBE2M
SLC12A5		UBE2N
SLC17A6		UBE2O
SLC17A7		UBE2V1
SLC1A2		UBE2V2
SLC1A3		UBL4A
SLC24A2		UBQLN1
SLC25A1		UBQLN2
SLC25A11		UBXN6
SLC25A12		UCHL1
SLC25A13		UFL1
SLC25A22		UGGT1
SLC25A23		UGP2
SLC25A25		UPF1
SLC25A3		UQCRB
SLC25A4		UQCRC2
SLC25A46		UQCRQ
SLC25A5		USMG5
SLC25A6		USO1
SLC27A4		USP15
SLC2A1		USP5
SLC2A13		VAMP2
SLC2A3		VAPA
SLC30A3		VAPB
SLC3A2		VARS
SLC4A1		VAT1
SLC4A4		VBP1
SLC7A14		VCAN
SLC7A5		VDAC1
SLC8A1		VDAC2
SLC8A2		VPS11
SLC9A1		VPS13A
SLC9A3R2		VPS13C
SLC9A6		VPS26B
SLIRP		VPS29
SMAP1		VPS35
SNAP25		VPS45
SNAP91		VPS4A
SNCA		VPS51
SND1		VPS52
SNRPA		VSNL1
SNRPB		WARS
SNRPD1		WASF1
SNRPD3		WASL
SNRPF		WDR11
SNTA1		WDR37
SNX1		WDR44
SNX12		WDR47
SNX2		WDR7
SNX30		WIPI2
SNX4		WNK2
SNX5		XPO1
SNX6		XRCC5
SNX9		XRCC6
SOD1		YARS
SORBS1		YARS2
SORBS2		YKT6
SORD		YWHAB
SPCS2		YWHAE
SPECC1		YWHAG
SPG20		YWHAH
SPRYD4		YWHAQ
SPTAN1		YWHAZ
SPTBN1		ZADH2
SPTBN2		ZC2HC1A
SPTBN4		ZFYVE21
SRC
SRCIN1
SRGAP2
SRGAP3
SRI
SRM
SRP54
SRP68
SRPK2
SRSF1
SRSF3
SRSF7
SSB
SSBP1
ST13
STAM
STAT3
STIM1
STIP1
STK24
STK32C
STK38L
STK39
STOML2
STRAP
STRN
STUB1
STX12
STX16
STX1B
STX4
STX7
STXBP1
STXBP2
STXBP3
STXBP5
STXBP5L
STXBP6
SUB1
SUCLA2
SUCLG1
SUCLG2
SUGT1
SULT4A1
SUMO3
SURF4
SV2A
SV2B
SYAP1
SYN1
SYN2
SYN3
SYNCRIP
SYNE1
SYNGAP1
SYNGR1
SYNGR3
SYNJ1
SYNPO
SYP
SYT1
SYT12
SYT7
TACO1
TAGLN2
TAGLN3
TALDO1
TAOK1
TARDBP
TARS
TBC1D10B
TBC1D17
TBC1D24
TBC1D9B
TBCB
TBCD
TCEB1
TCEB2
TCP1
TCP11L1
TECR
TFAM
THOP1
THY1
TICAM2
TIMM10
TIMM13
TIMM44
TIMM50
TIMM8A
TIMM9
TINAGL1
TIPRL
TKT
TLN1
TLN2
TMED10
TMED9
TMEM109
TMEM11
TMEM126A
TMEM14C
TMEM30A
TMEM33
TMEM35
TMOD1
TMOD2
TMSB10
TMX1
TMX3
TMX4
TNPO1
TNPO2
TNR
TOLLIP
TOM1
TOM1L2
TOMM22
TOMM70A
TOP2B
TPD52
TPD52L2
TPI1
TPM1
TPM3
TPM4
TPP1
TPP2
TPPP3
TPRG1L
TPT1
TRA2B
TRAP1
TRAPPC3
TRIM23
TRIM28
TRIM3
TRIO
TRNT1
TROVE2
TSFM
TSNAX
TSPAN7
TSSC1
TST
TSTA3
TTC7B
TTLL12
TUBA1B
TUBA4A
TUBAL3
TUBB
TUBB4B
TUBB6
TUFM
TWF1
TWF2
TXN2
TXNDC17
TXNDC5
TXNL1
TXNRD1
TXNRD2
UBA1
UBA3
UBA5
UBA52
UBA6
UBE2D3
UBE2K
UBE2M
UBE2N
UBE2V1
UBE2V2
UBL4A
UBQLN1
UBQLN2
UBR3
UBR4
UBXN6
UCHL1
UFM1
UGP2
UNC13A
UPF1
UQCC2
UQCR10
UQCRB
UQCRC2
UQCRH
UQCRQ
USMG5
USO1
USP11
USP14
USP46
USP5
USP7
USP9X
VAC14
VAMP1
VAPB
VARS
VAT1
VAT1L
VBP1
VCL
VCP
VDAC1
VDAC2
VDAC3
VIM
VPS13A
VPS13C
VPS16
VPS18
VPS26B
VPS29
VPS33A
VPS35
VPS4A
VPS51
VPS52
VPS53
VSNL1
VTA1
WASF1
WASF3
WASL
WBP2
WDFY1
WDR1
WDR13
WDR26
WDR37
WDR44
WDR47
WDR7
WFS1
WNK2
XPNPEP1
XPO1
XPO7
XPOT
XRCC6
YARS
YARS2
YKT6
YWHAE
YWHAG
YWHAH
YWHAZ
ZADH2
ZC2HC1A
ZMPSTE24

## Sheet: ≥3 Datasets Shared
Shared ≥3 Datasets
VAT1
TPP1
CAND1
COMT
PSIP1
ACO2
GRIA1
GPM6A
BRAF
DPP6
CA2
SMAP1
AP2B1
HSDL2
SBDS
RAB6B
CHMP4B
APEX1
RAB14
ADK
MLEC
XPO7
CDC42
WDR7
ARHGDIA
TFAM
ECI1
FKBP3
GMFB
PSMD3
PRDX5
ALDH2
SLC25A3
UBA6
ATP1A1
PPME1
MYL6
AIMP1
YKT6
MDH1
ACADM
EIF3L
HIP1R
MPP6
HIST1H4A
GOT1
ATP5B
RAB11B
RAB18
PDK2
ARPC2
EIF3F
RCN2
RDX
TUBA1B
EXOC3
ETHE1
GRIA3
BIN1
CKAP4
SLC25A6
CD47
EIF3A
LMNB2
ACTN4
ENO1
CAPZB
MYH9
ANXA5
GAPDH
SNX4
VDAC1
SCN2B
LAMP1
RAB12
NUTF2
RAB3A
SRPK2
CMBL
CAPG
PRPS1
PAK2
COPG1
TRAP1
CRYAB
SDHB
ATP6V1A
HSPA2
HSPA8
LTA4H
RTN4
GNA13
ERC2
HSPA1B
CBR3
STK24
GCDH
PPIB
SAMM50
AP2M1
ENSA
HSP90B1
TUBB
ACTR2
RPN1
SFPQ
HINT1
GRM3
CPLX1
RALY
YWHAZ
GRIA2
BPHL
AHCY
DGKB
HYOU1
TNPO2
AKR1B1
HSP90AB1
CHMP3
EEA1
CLTC
STX7
RAB2A
DPP3
ACTN2
SYN2
DCTN2
ASAH1
CNDP2
RNH1
HADHB
PHB2
PGK1
GFAP
SYT1
RAP2A
CALU
BDH2
ANXA2
TUFM
VPS4A
PALM
ACTN1
ALDOA
CCT2
SCG2
MYH10
REEP5
RHOG
HMGB2
AP2A1
PLS3
CLIC4
C3
PSMD8
ALDH1A1
SFXN1
RAB6A
SCN2A
RTCB
GPX1
GDI2
SORD
NUDC
RAN
CHMP5
MGST3
VAPB
EIF3I
HSPB1
XPO1
NUMBL
CUL3
ATP5A1
OTUB1
PEF1
NIT1
IVD
LGALS3
GRIN1
LDHB
MYO1D
ALDOC
FLOT2
CPT1A
EIF3C
DDAH1
CAP2
SYT7
EEF2
CPT2
TBCD
IDH2
HSP90AA1
LZIC
PDIA4
XRCC6
SLC25A5
VDAC3
TMX3
OSTF1
DYNC1H1
ACAT1
COTL1
CLU
LDHA
PGD
ACO1
SNX5
PRKRA
TKT
YWHAG
ETFA
HINT3
TPP2
PDXK
RBMX
ARF3
RAB35
TWF1
PGM1
EHD3
MAP1A
RTN1
CBR1
PDIA6
FKBP4
ATL1
ARPC3
PGAM5
ARPC4
NCEH1
TXNL1
CRYL1
PEBP1
GSN
TPM3
THY1
SART3
LGI1
GSTP1
OLA1
EIF4A2
ESYT2
BPNT1
TPM4
PLCD1
ANXA6
AGFG1
PDPK1
EHD1
SDHA
CISD1
GLRX3
AP1G1
PRDX3
PGM2
MSN
PICK1
EFHD2
NPEPPS
CRIP2
GNAS
PIN1
GNB1
ERP29
MVP
AHNAK
RAB7A
VPS35
IDH1
PDCD6
FKBP8
FMNL2
CPLX2
PNP
ANXA3
APBB1
ISCA1
MECR
WASL
MINK1
LMAN2
PFN1
USO1
SLC25A4
TUBB4B
CSDE1
ACTG1
STX4
PRDX6
PDCD5
EPHA4
PSMD2
TECR
HSPA5
COPA
SERPINA1
TSNAX
IMPA1
PFKL
PKM
MTOR
YWHAH
PCLO
AP2A2
AP3D1
ANK3
SEPT8
NF1
CUL2
FYN
MGLL
RPS3
HSPD1
UGP2
G3BP2
ATOX1
BAG3
KIF2A
PRDX2
PACS1
ELMO1
ETFB
PRDX1
PDCD6IP
PCCA
PEPD
ARF4
VDAC2
SNX9
UBA5
DCTN3
ATAD1
NDRG2
ARF6
RADI
ERF3A
CDC37
KPYM
ILF2
CATA
SUCA
BACH
SYIC
CAH2
XPO2
DYHC1
SGTA
CD9
MK01
RBBP4
SUCB1
IQGA1
RL34
ITSN1
BSN
ITB1
CSRP1
EPIPL
DBNL
NIT2
DCXR
HDGF
PROZ
CPNE3
Gc

## Sheet: Brain Control Shared
Common_Brain_CT
EPB41L2
STX7
HSDL2
CACNB4
HNRNPK
CSE1L
FAM98A
SNX4
MTOR
YARS
RAB11B
CAPZB
OSBPL8
RHOG
GABRB3
TMED10
TUBB4B
RPS3
DPP6
OXCT1
NDUFS2
TRAP1
GRIA3
SLC25A23
TECR
CA2
PDK2
CRYAB
PTGES3
ACTN1
ENSA
NAPB
DLGAP1
SCAMP3
AP2B1
HSP90B1
EHD1
ADSS
TIMM9
CPLX1
CAT
SLC25A13
OTUB1
HNRNPA1
NF1
CNTNAP1
RAB3GAP2
PDIA6
FKBP8
RNH1
GRIN1
IMPA1
AP2M1
DDX39B
TNPO2
EPB41L1
CAPZA1
GABRG2
GUK1
RPS11
FN3KRP
SCG2
SNAP25
PACS1
NDUFB4
GMFB
VAPB
ANXA5
SLC17A7
PICK1
KIF2A
HAGH
HSPA2
DPP3
LRPPRC
TPRG1L
CRYL1
ATP6V1G2
RPS25
GRM3
KPNA3
ADK
UBE2V2
FARSA
DNM3
ACAT1
RAB6A
RPL24
SCAMP5
EIF4H
LANCL2
RAB12
SCN2B
DLD
PDCD5
PSMC5
TBCD
COTL1
UBA6
GRIA1
SLC12A5
AP2A1
INPP5A
SYNGAP1
APBB1
CKAP4
RPL3
DYNC1H1
RAP1GDS1
PCLO
ELMO1
ECI1
EHD3
TPM3
GLIPR2
SORBS1
RANBP1
TSPAN7
MDH2
MAP1LC3A
CEP170
TOMM70A
EEF1A1
RPL30
NRBP1
MAT2A
ANKS1B
ESYT2
DNM2
GRIA2
FLOT2
ATP2B4
SFXN1
SEC31A
SOD1
LGI1
XPO1
DLST
PSMD2
FH
ALDOC
GSPT1
AP3D1
IQGAP1
CSNK2A2
ATP8A1
CSNK2A1
ERC2
GABRA1
ACSS1
PPP2R5E
SRGAP3
CAP2
MSN
PTPN23
SIRT2
MGST3
STXBP1
CIT
GNA13
WDR7
IDH2
SYT1
HIST1H4A
GPM6A
ACTN4
CLIC4
CALU
NRXN1
KIAA1468
FAM126B
EFHD2
PSAT1
NME1
DNM1
DYNLRB1
PAFAH1B3
ACOT7
IARS
SUCLA2
DGKB
PKM
CTNND1
BIN1
RTN1
UBE2V1
MYO1D
ATP5A1
DPYSL4
VAT1
RTCB
PI4KA
STX4
PEBP1
GRIPAP1
EXOC3
HSP90AB1
SRPK2
SLC4A4
GPHN
KIAA1107
ATP6V0D1
SNCA
PCYOX1
EPHA4
RPLP0
NDUFA2
CAMK2B
ATP2B2
MPP6
PSMB4
ATP5O
NDUFA6
PGD
CASKIN1
FERMT2
LTA4H
RAB3A
SCN2A
MAPK10
TMX3
CAMK2A
BRAF
NRXN3
CAPZA2
PGAM5
ATP2B1
GCDH
PGM3
CRMP1
FBXO2
NUMBL
PPP3CA
RPL26
OCIAD1
PRKCE
PSMD8
LLGL1
SUCLG1
PDCD6
RPS12
PDHX
PALM
PLCD1
FMNL2
TPM4
HSPE1
NCEH1
SYT7
PRDX2
GSN
CPLX2
SYNCRIP
DNAJC11
ENOPH1
SYN2
PLS3
TIMM13
CAPNS1
RPS8
ATAD1
ATP6V1C1
EEA1
RPS5
C2CD2L
RAP2A
TXNDC5
RDX
ISCA1
SLC25A4
VPS35
GABARAPL2
CAST
PRDX3
PPP1R9B
G3BP2

## Sheet: Urine-Brain Shared
Common_Urine_Brain_CT
RAB7A
TSG101
ARF6
LDHA
RAB35
GPD1
RAB11B
CMBL
TUBB4B
NUTF2
MVP
ACO1
RPS3
CSTB
ENO1
TUBB
PEPD
IST1
GOT2
ARF4
CD44
CHMP4B
PDIA3
CA2
YWHAG
CRYAB
ACTN1
CLTC
APOD
EZR
EHD1
HSP90B1
DCXR
PFKL
HSPA1L
SFN
RAB2A
MDH1
HSPA1A
HLA-A
GNAI2
RPS27A
RNH1
LDHB
HSPA8
ANXA4
PRDX5
AKR1C3
ARPC2
GATM
ADH5
COX7A2
EIF4A2
LGALS3
TUBB3
ATP1B1
PRDX1
HSPA2
TUBA1A
ACO2
CRYL1
FGG
CLU
ARHGDIA
VDAC2
AKR7A2
ALDH1L1
TUBA1B
EIF4A1
ACAT1
APOA1
SYPL1
HSPD1
CNP
PPIB
UBA1
ABHD14B
GANAB
HSPA5
ATP1A1
BLVRB
EEF2
ACTN2
VDAC1
DYNC1H1
UBA52
SLC25A5
TUBB2A
EHD3
ACTR2
NPEPPS
ACTG1
C4B
SERPINA1
CST3
TUBB6
CPM
SLC25A3
AKR1A1
PGM1
TKT
ATP5B
HSP90AA1
VCP
PTGDS
AKR1B1
ASS1
MSN
ALDH9A1
DDAH2
BDH2
GOT1
PGK 1.00
GNA13
GSTP1
IDH2
ANXA6
HIST1H4A
PGLS
ACTN4
CCT2
SORD
ALDOA
HSPB1
PFN1
YWHAH
ANXA2
HADHB
PKM
YWHAQ
GLUD1
ATP5A1
PDCD6IP
VAT1
ACTB
ACTR3
ALDH1A1
IDH1
SLC3A2
HSP90AB1
VPS4A
LMAN2
MYH10
MYH9
AHCY
RRAS2
PNP
FGB
GRHPR
SLC25A6
ANXA3
PRDX6
LGALS3BP
ATP6AP2
PGD
LTA4H
CCT3
DSTN
HSPG2
WDR1
GNAS
LAMP1
CHMP5
POTEE
TPI1
GAPDH
A2M
GDI2
ACTA2
GNG12
MPST
VTA1
CAPG
C3
TTR
PDCD6
HIST2H2BE
VDAC3
HPX
AHNAK
UGP2
CNDP2
YWHAZ
HADHA
EHD4
ARF3
GSN
GNB1
THY1
SCARB2
GPRC5B
CKB
PLS3
B2M
HSPA1B
SAMM50
RDX
TUFM
SLC25A4
TPP1
RALB
FGA
PRCP
RAB11A
CAPZB
ATP6V1A

## Sheet: Mouse Shared
Common_PNAS_QIANGU	Common_PNAS_WANG
alas1	aass
apmap	abca6
apob	abcf2
atp2a2	abhd6
azgp1	acads
bckdha	acox1
bhmt	acox2
chdh	acsl1
coq9	acsl4
cyc1	acsm3
dap	adh4
dmgdh	agfg2
dsp	amacr
fau	anxa7
ftcd	ap1g1
gabarapl2	ap2b1
gc	apmap
gcdh	asah1
gnmt	atox1
gpld1	brap
gss	cand1
idh2	cdc42
lhpp	cdv3
mgst1	ciao1
mrpl47	clu
mrps18c	clybl
mrps27	cnpy3
msrb2	copa
ndufa12	copg2
ndufa8	cpne3
ndufs5	cpt2
otc	crip2
pef1	cul2
phyhd1	cul3
rpl18	ddah1
rpl23	dhrs1
shmt2	dhrs4
tgm2	drg1
top2b	eea1
uqcr10	eif3a
vdac3	eif3c
wbp2	eif3g
	eif3m
	faf2
	fahd1
	flii
	fmo5
	gcdh
	gch1
	gns
	gsta4
	gstk1
	gstm2
	gstt1
	hexb
	hoga1
	irf3
	lman2
	lpp
	mcee
	mlx
	mocos
	msra
	mug2
	myh9
	nsun2
	ola1
	ostc
	otud4
	parp3
	pdxk
	pef1
	pex5
	phb2
	plec
	prdx5
	prkra
	rab14
	rab18
	rab5c
	rcc2
	rdh7
	sardh
	sbds
	scp2
	sdha
	sdhb
	smap1
	suox
	svil
	tbl2
	tecr
	tpp2
	vapb
	vdac1
	vdac3
